# Supplementary material for: Ten new genera of Agathidini (Hymenoptera, Braconidae, Agathidinae) from Southeast Asia
Source: Zookeys. 2017 Mar 13;(660):107–50. doi: 10.3897/zookeys.660.12390 (PMC5549531; doi:10.3897/zookeys.660.12390)
Supplement: XML Treatment for Agathigma templei [file zookeys.660.12390-treatment2.xml]

<!DOCTYPE tp:taxon-treatment
  PUBLIC "-//TaxonX//DTD Taxonomic Treatment Publishing DTD v0 20100105//EN" "tax-treatment-NSO.dtd">
<tp:taxon-treatment xmlns:tp="http://www.plazi.org/taxpub"><tp:treatment-meta><kwd-group><label>Taxon classification</label><kwd><named-content xmlns:xlink="http://www.w3.org/1999/xlink" content-type="kingdom">Animalia</named-content></kwd><kwd><named-content xmlns:xlink="http://www.w3.org/1999/xlink" content-type="order">Hymenoptera</named-content></kwd><kwd><named-content xmlns:xlink="http://www.w3.org/1999/xlink" content-type="family">Braconidae</named-content></kwd></kwd-group><mixed-citation publication-type="journal"><person-group><name><surname>Sharkey</surname><given-names>Michael J.</given-names></name><name><surname>Chapman</surname><given-names>Eric</given-names></name></person-group><article-title>Ten new genera of <tp:taxon-name><tp:taxon-name-part taxon-name-part-type="genus">Agathidini</tp:taxon-name-part></tp:taxon-name> (<tp:taxon-name><tp:taxon-name-part taxon-name-part-type="order">Hymenoptera</tp:taxon-name-part></tp:taxon-name>, <tp:taxon-name><tp:taxon-name-part taxon-name-part-type="family">Braconidae</tp:taxon-name-part></tp:taxon-name>, <tp:taxon-name><tp:taxon-name-part taxon-name-part-type="subfamily">Agathidinae</tp:taxon-name-part></tp:taxon-name>) from Southeast Asia</article-title><source>Zookeys</source><day>13</day><month>3</month><year>2017</year><volume>2017</volume><issue>660</issue><fpage>107</fpage><lpage>150</lpage><pub-id pub-id-type="doi">10.3897/zookeys.660.12390</pub-id></mixed-citation></tp:treatment-meta><tp:nomenclature><tp:taxon-name>
              <tp:taxon-name-part taxon-name-part-type="genus">Agathigma</tp:taxon-name-part>
              <tp:taxon-name-part taxon-name-part-type="species">templei</tp:taxon-name-part>
              <object-id xmlns:xlink="http://www.w3.org/1999/xlink" content-type="zoobank" xlink:type="simple">http://zoobank.org/983A6820-7326-4051-9683-5A35EDD0BE93</object-id>
            </tp:taxon-name><tp:taxon-authority>Sharkey</tp:taxon-authority><tp:taxon-status xmlns:xlink="http://www.w3.org/1999/xlink" xlink:type="simple">sp. n.</tp:taxon-status></tp:nomenclature><tp:treatment-sec sec-type="etymology" id="SECID0ELNBG"><title>Etymology.</title><p>Named after Jimmy Temple, childhood friend of the first author; the fact that the temples are squared may be coincidental.</p><fig id="F23" position="float" orientation="portrait"><label>Figure 2.</label><caption><p>
                  <italic><tp:taxon-name><tp:taxon-name-part taxon-name-part-type="genus">Agathigma</tp:taxon-name-part> <tp:taxon-name-part taxon-name-part-type="species">templei</tp:taxon-name-part></tp:taxon-name></italic> holotype female: <bold>a</bold> labial palpus, arrows indicate the two palpomeres <bold>b</bold> lateral habitus <bold>c</bold> dorsal head <bold>d</bold> wings; arrows from top to bottom indicate: RS vein; minute second submarginal cell; angle in cu-a crossvein of hind wing <bold>e</bold> anterodorsal head, arrows indicate ridge between antennae <bold>f</bold> lateral head <bold>g</bold> lateral mesosoma <bold>h</bold> dorsal <ext-link xmlns:xlink="http://www.w3.org/1999/xlink" xlink:type="simple" ext-link-type="uri" xlink:href="http://portal.hymao.org/projects/32/public/ontology_class/show/492">mesonotum</ext-link> <bold>i</bold> dorsal propodeum <bold>j</bold> dorsal metasoma.</p></caption><graphic xmlns:xlink="http://www.w3.org/1999/xlink" xlink:href="zookeys-660-107-g023.jpg" position="float" orientation="portrait" xlink:type="simple" id="oo_125938.jpg"/></fig></tp:treatment-sec><tp:treatment-sec sec-type="diagnosis" id="SECID0E3OBG"><title>Diagnosis.</title><p>Body length 4.7 mm. Ovipositor length/body length ratio = 1.0. Interantennal space with a flat triangular elevation that narrows to a short ridge posteriorly approaching the median ocellus. Antenna with 30 flagellomeres. Labial palp reduced, 2-segmented. Notauli pitted anteriorly, smooth posteriorly where they converge. Scutellar triangle and its posterior surface unusually smooth. Scutellar groove with 1 longitudinal ridge. Fore tibia lacking spines or pegs; mid tibia with 3 pegs; hind tibia with 5 pegs. Basal lobe of tarsal claws large and right-angled, claw only extending slightly beyond apex of lobe. RS vein of fore wing slightly sinuate. Second submarginal cell minute. Hind <ext-link xmlns:xlink="http://www.w3.org/1999/xlink" xlink:type="simple" ext-link-type="uri" xlink:href="http://portal.hymao.org/projects/32/public/ontology_class/show/615">tibial spurs</ext-link> melanic. Hind tibia entirely melanic. Cu-a crossvein of hind wing bent at point where it is intersected by vein Cub.</p></tp:treatment-sec><tp:treatment-sec sec-type="material" id="SECID0EBPBG"><title>Specimens examined.</title><p>Holotype 2♀♀ (H415): THAILAND, Kamphaeng Phet, Mae Wong NP Chong Yen, <named-content xmlns:xlink="http://www.w3.org/1999/xlink" content-type="dwc:verbatimCoordinates" xlink:type="simple"><named-content content-type="geo-json" specific-use="{&#34;type&#34;:&#34;Point&#34;,&#34;coordinates&#34;:[99.109600,16.086867]}" id="NCID0EKPBG" xlink:type="simple">16°5.212'N, 99°6.576'E</named-content></named-content>, 1306 m, Malaise trap, 20–27.viii.2007, Piluek C. &amp; Inpuang A. leg.</p></tp:treatment-sec><tp:treatment-sec sec-type="distribution" id="SECID0EPPBG"><title>Distribution.</title><p>Known only from the type specimen collected in Mae Wong National Park, Thailand. For a distribution map go to: <ext-link xmlns:xlink="http://www.w3.org/1999/xlink" xlink:type="simple" ext-link-type="uri" xlink:href="http://bit.ly/22WV8JD">http://bit.ly/22WV8JD</ext-link></p><!--PageBreak--></tp:treatment-sec></tp:taxon-treatment>
