# Supplementary material for: Ten new genera of Agathidini (Hymenoptera, Braconidae, Agathidinae) from Southeast Asia
Source: Zookeys. 2017 Mar 13;(660):107–50. doi: 10.3897/zookeys.660.12390 (PMC5549531; doi:10.3897/zookeys.660.12390)
Supplement: XML Treatment for Asperagathis [file zookeys.660.12390-treatment3.xml]

<!DOCTYPE tp:taxon-treatment
  PUBLIC "-//TaxonX//DTD Taxonomic Treatment Publishing DTD v0 20100105//EN" "tax-treatment-NSO.dtd">
<tp:taxon-treatment xmlns:tp="http://www.plazi.org/taxpub"><tp:treatment-meta><kwd-group><label>Taxon classification</label><kwd><named-content xmlns:xlink="http://www.w3.org/1999/xlink" content-type="kingdom">Animalia</named-content></kwd><kwd><named-content xmlns:xlink="http://www.w3.org/1999/xlink" content-type="order">Hymenoptera</named-content></kwd><kwd><named-content xmlns:xlink="http://www.w3.org/1999/xlink" content-type="family">Braconidae</named-content></kwd></kwd-group><mixed-citation publication-type="journal"><person-group><name><surname>Sharkey</surname><given-names>Michael J.</given-names></name><name><surname>Chapman</surname><given-names>Eric</given-names></name></person-group><article-title>Ten new genera of <tp:taxon-name><tp:taxon-name-part taxon-name-part-type="genus">Agathidini</tp:taxon-name-part></tp:taxon-name> (<tp:taxon-name><tp:taxon-name-part taxon-name-part-type="order">Hymenoptera</tp:taxon-name-part></tp:taxon-name>, <tp:taxon-name><tp:taxon-name-part taxon-name-part-type="family">Braconidae</tp:taxon-name-part></tp:taxon-name>, <tp:taxon-name><tp:taxon-name-part taxon-name-part-type="subfamily">Agathidinae</tp:taxon-name-part></tp:taxon-name>) from Southeast Asia</article-title><source>Zookeys</source><day>13</day><month>3</month><year>2017</year><volume>2017</volume><issue>660</issue><fpage>107</fpage><lpage>150</lpage><pub-id pub-id-type="doi">10.3897/zookeys.660.12390</pub-id></mixed-citation></tp:treatment-meta><tp:nomenclature><tp:taxon-name>
              <tp:taxon-name-part taxon-name-part-type="genus">Asperagathis</tp:taxon-name-part>
              <object-id xmlns:xlink="http://www.w3.org/1999/xlink" content-type="zoobank" xlink:type="simple">http://zoobank.org/DF7D4C7E-A82A-4F34-8226-6B850C3F07EC</object-id>
            </tp:taxon-name><tp:taxon-authority>Sharkey</tp:taxon-authority><tp:taxon-status xmlns:xlink="http://www.w3.org/1999/xlink" xlink:type="simple">gen. n.</tp:taxon-status></tp:nomenclature><tp:treatment-sec sec-type="type species" id="SECID0E5QBG"><title>Type species.</title><p>
              <italic><tp:taxon-name><tp:taxon-name-part taxon-name-part-type="genus">Asperagathis</tp:taxon-name-part> <tp:taxon-name-part taxon-name-part-type="species">xesta</tp:taxon-name-part></tp:taxon-name></italic> Sharkey, sp. n.</p></tp:treatment-sec><tp:treatment-sec sec-type="etymology" id="SECID0EPRBG"><title>Etymology.</title><p>
              <italic>Asper</italic> is Latin for rough; here it is in reference to the rugose sculpture on the thoracic pleura of members of the genus. Feminine.</p></tp:treatment-sec><tp:treatment-sec sec-type="diagnosis" id="SECID0EXRBG"><title>Diagnosis.</title><p>Body predominantly black; head including <ext-link xmlns:xlink="http://www.w3.org/1999/xlink" xlink:type="simple" ext-link-type="uri" xlink:href="http://portal.hymao.org/projects/32/public/ontology_class/show/512">orbits of eyes</ext-link> black; dorsal apex of pronotum pale yellow or yellowish brown; metasomal terga all black. Fore wing slightly infuscate in apical half or entirely clear/hyaline. Antennal sockets not margined with carinae. Interantennal space with a shallow crest; between the crest and the median ocellus there is a triangular depression flanked by weak smooth carinae. Temple rounded in dorsal view. Third labial palpomere not greatly reduced, about 1/2 as long as apical palpomere. Notauli depressed and entirely sculptured. <bold><ext-link xmlns:xlink="http://www.w3.org/1999/xlink" xlink:type="simple" ext-link-type="uri" xlink:href="http://portal.hymao.org/projects/32/public/ontology_class/show/840">Mesoscutum</ext-link> with more rough sculpture than most genera, especially posteriorly near junction of notauli</bold>. Scutellar triangle rugose or with deep sparse punctures. <bold><ext-link xmlns:xlink="http://www.w3.org/1999/xlink" xlink:type="simple" ext-link-type="uri" xlink:href="http://portal.hymao.org/projects/32/public/ontology_class/show/552">Sternaulus</ext-link> completely sculptured to epicnemium, <ext-link xmlns:xlink="http://www.w3.org/1999/xlink" xlink:type="simple" ext-link-type="uri" xlink:href="http://portal.hymao.org/projects/32/public/ontology_class/show/536">metapleuron</ext-link> covered in rough sculpture</bold>. Ventral margin of hind coxal cavities situated below dorsal margin of metasomal foramen. Spines or pegs on anterior surface of fore tibia present or absent. Hind trochantellus lacking longitudinal carinae. Second submarginal cell of fore wing varying from minute, cell about the same diameter as wing veins, to petiolate with petiole slightly longer than cell diameter. First median tergite mostly to about 1/2 irregularly striate, lateral longitudinal carina prominent. Second median tergite slightly wider than <!--PageBreak-->long and entirely smooth with some very weak coriarious microsculpture, varying to almost entirely irregularly longitudinally striate, with striae terminating evenly near apex of tergite.</p></tp:treatment-sec><tp:treatment-sec sec-type="distribution" id="SECID0EDSBG"><title>Distribution and diversity.</title><p>Thailand, but undoubtedly more widespread.</p></tp:treatment-sec><tp:treatment-sec sec-type="biology" id="SECID0EISBG"><title>Biology.</title><p>Unknown.</p></tp:treatment-sec><tp:treatment-sec sec-type="key" id="SECID0ENSBG"><title>Key to the Thai species of <italic><tp:taxon-name><tp:taxon-name-part taxon-name-part-type="genus">Asperagathis</tp:taxon-name-part></tp:taxon-name></italic></title><table-wrap content-type="key" position="anchor" orientation="portrait"><table id="TID0EGTAG" rules="all"><tbody><tr><td rowspan="1" colspan="1">1</td><td rowspan="1" colspan="1">
                      <bold><xref ref-type="fig" rid="F24">a.</xref></bold> Metasomal median tergite 2 mostly or entirely smooth. <bold><xref ref-type="fig" rid="F24">aa.</xref></bold> Second submarginal cell minute, diameter about equal to thickness of surrounding wing veins</td><td rowspan="1" colspan="1">
                      <bold><italic><tp:taxon-name><tp:taxon-name-part taxon-name-part-type="genus">Asperagathis</tp:taxon-name-part> <tp:taxon-name-part taxon-name-part-type="species">xesta</tp:taxon-name-part></tp:taxon-name></italic> Sharkey, sp. n.</bold>
                    </td></tr><tr><td rowspan="1" colspan="1">–</td><td rowspan="1" colspan="1">
                      <bold><xref ref-type="fig" rid="F24">b.</xref></bold> Metasomal median tergite 2 mostly rugosostriate. <bold><xref ref-type="fig" rid="F24">bb.</xref></bold> Second submarginal cell normal (wider than below), diameter much wider than thickness of surrounding wing vein</td><td rowspan="1" colspan="1">
                      <bold><italic><tp:taxon-name><tp:taxon-name-part taxon-name-part-type="genus">Asperagathis</tp:taxon-name-part> <tp:taxon-name-part taxon-name-part-type="species">aspera</tp:taxon-name-part></tp:taxon-name></italic> Sharkey, sp. n.</bold>
                    </td></tr></tbody></table></table-wrap><fig id="F24" position="float" orientation="portrait"><label>
                Asperagathis key, </label><caption><p>Figure 1.</p></caption><graphic xmlns:xlink="http://www.w3.org/1999/xlink" xlink:href="zookeys-660-107-g024.jpg" position="float" orientation="portrait" xlink:type="simple" id="oo_125939.jpg"/></fig></tp:treatment-sec></tp:taxon-treatment>
