# Supplementary material for: Ten new genera of Agathidini (Hymenoptera, Braconidae, Agathidinae) from Southeast Asia
Source: Zookeys. 2017 Mar 13;(660):107–50. doi: 10.3897/zookeys.660.12390 (PMC5549531; doi:10.3897/zookeys.660.12390)
Supplement: XML Treatment for Asperagathis aspera [file zookeys.660.12390-treatment4.xml]

<!DOCTYPE tp:taxon-treatment
  PUBLIC "-//TaxonX//DTD Taxonomic Treatment Publishing DTD v0 20100105//EN" "tax-treatment-NSO.dtd">
<tp:taxon-treatment xmlns:tp="http://www.plazi.org/taxpub"><tp:treatment-meta><kwd-group><label>Taxon classification</label><kwd><named-content xmlns:xlink="http://www.w3.org/1999/xlink" content-type="kingdom">Animalia</named-content></kwd><kwd><named-content xmlns:xlink="http://www.w3.org/1999/xlink" content-type="order">Hymenoptera</named-content></kwd><kwd><named-content xmlns:xlink="http://www.w3.org/1999/xlink" content-type="family">Braconidae</named-content></kwd></kwd-group><mixed-citation publication-type="journal"><person-group><name><surname>Sharkey</surname><given-names>Michael J.</given-names></name><name><surname>Chapman</surname><given-names>Eric</given-names></name></person-group><article-title>Ten new genera of <tp:taxon-name><tp:taxon-name-part taxon-name-part-type="genus">Agathidini</tp:taxon-name-part></tp:taxon-name> (<tp:taxon-name><tp:taxon-name-part taxon-name-part-type="order">Hymenoptera</tp:taxon-name-part></tp:taxon-name>, <tp:taxon-name><tp:taxon-name-part taxon-name-part-type="family">Braconidae</tp:taxon-name-part></tp:taxon-name>, <tp:taxon-name><tp:taxon-name-part taxon-name-part-type="subfamily">Agathidinae</tp:taxon-name-part></tp:taxon-name>) from Southeast Asia</article-title><source>Zookeys</source><day>13</day><month>3</month><year>2017</year><volume>2017</volume><issue>660</issue><fpage>107</fpage><lpage>150</lpage><pub-id pub-id-type="doi">10.3897/zookeys.660.12390</pub-id></mixed-citation></tp:treatment-meta><tp:nomenclature><tp:taxon-name>
              <tp:taxon-name-part taxon-name-part-type="genus">Asperagathis</tp:taxon-name-part>
              <tp:taxon-name-part taxon-name-part-type="species">aspera</tp:taxon-name-part>
              <object-id xmlns:xlink="http://www.w3.org/1999/xlink" content-type="zoobank" xlink:type="simple">http://zoobank.org/898E350A-2A6F-4901-913F-7C04054FC4BB</object-id>
            </tp:taxon-name><tp:taxon-authority>Sharkey</tp:taxon-authority><tp:taxon-status xmlns:xlink="http://www.w3.org/1999/xlink" xlink:type="simple">sp. n.</tp:taxon-status></tp:nomenclature><tp:treatment-sec sec-type="etymology" id="SECID0EYWBG"><title>Etymology.</title><p>
              <italic>Asper</italic> is Latin for rough and refers to the sculpture of the second metasomal median tergite.</p></tp:treatment-sec><tp:treatment-sec sec-type="diagnosis" id="SECID0EAXBG"><title>Diagnosis.</title><p>Body length 7.6 mm; ovipositor length/body length ratio = 1.0. Interantennal space with a flat triangular elevation that narrows to a short ridge posteriorly and then divides into two short carinae that diverge to either side of the <ext-link xmlns:xlink="http://www.w3.org/1999/xlink" xlink:type="simple" ext-link-type="uri" xlink:href="http://portal.hymao.org/projects/32/public/ontology_class/show/1779">median ocellus</ext-link>. Antenna with 38 flagellomeres. 3<sup>rd</sup> labial (penultimate) palpomere long, about ½ as long as apical palpomere. Scutellar groove with 3-4 longitudinal ridges. Fore tibia with about 9 thickened spines concolorous with normal setae; mid tibia with 7 pegs; hind tibia with 8 pegs.</p><fig id="F25" position="float" orientation="portrait"><label>Figure 3.</label><caption><p>
                  <italic><tp:taxon-name><tp:taxon-name-part taxon-name-part-type="genus">Asperagathis</tp:taxon-name-part> <tp:taxon-name-part taxon-name-part-type="species">aspera</tp:taxon-name-part></tp:taxon-name></italic>, holotype female: <bold>a</bold> lateral habitus <bold>b</bold> fore wing <bold>c</bold> hind wing <bold>d</bold> dorsal head <bold>e</bold> lateral head <bold>f</bold> lateral mesosoma <bold>g</bold> dorsal thorax <bold>h</bold> propodeum and metasomal terga 1-2.</p></caption><graphic xmlns:xlink="http://www.w3.org/1999/xlink" xlink:href="zookeys-660-107-g025.jpg" position="float" orientation="portrait" xlink:type="simple" id="oo_125940.jpg"/></fig></tp:treatment-sec><tp:treatment-sec sec-type="material" id="SECID0EQYBG"><title>Specimens examined.</title><p>
              <bold>Holotype</bold> ♀ (H274): THAILAND, Phetchabun , Thung Salaeng Luang NP, Pine forest; Gang Wang Nam Yen, <named-content xmlns:xlink="http://www.w3.org/1999/xlink" content-type="dwc:verbatimCoordinates" xlink:type="simple"><named-content content-type="geo-json" specific-use="{&#34;type&#34;:&#34;Point&#34;,&#34;coordinates&#34;:[100.879483,16.596483]}" id="NCID0E2YBG" xlink:type="simple">16°35.789'N, 100°52.769'E</named-content></named-content>, 732 m, Malaise trap, 15–22.vi.2007, Pongpitak &amp; Sathit leg.</p></tp:treatment-sec><tp:treatment-sec sec-type="distribution" id="SECID0EAZBG"><title>Distribution.</title><p>Known only from the type specimen collected in Thung Salaeng Luang National Park, Thailand. For a distribution map go to: <ext-link xmlns:xlink="http://www.w3.org/1999/xlink" xlink:type="simple" ext-link-type="uri" xlink:href="http://bit.ly/1T5FqXj">http://bit.ly/1T5FqXj</ext-link></p></tp:treatment-sec></tp:taxon-treatment>
