# Supplementary material for: Ten new genera of Agathidini (Hymenoptera, Braconidae, Agathidinae) from Southeast Asia
Source: Zookeys. 2017 Mar 13;(660):107–50. doi: 10.3897/zookeys.660.12390 (PMC5549531; doi:10.3897/zookeys.660.12390)
Supplement: XML Treatment for Chimaeragathis [file zookeys.660.12390-treatment6.xml]

<!DOCTYPE tp:taxon-treatment
  PUBLIC "-//TaxonX//DTD Taxonomic Treatment Publishing DTD v0 20100105//EN" "tax-treatment-NSO.dtd">
<tp:taxon-treatment xmlns:tp="http://www.plazi.org/taxpub"><tp:treatment-meta><kwd-group><label>Taxon classification</label><kwd><named-content xmlns:xlink="http://www.w3.org/1999/xlink" content-type="kingdom">Animalia</named-content></kwd><kwd><named-content xmlns:xlink="http://www.w3.org/1999/xlink" content-type="order">Hymenoptera</named-content></kwd><kwd><named-content xmlns:xlink="http://www.w3.org/1999/xlink" content-type="family">Braconidae</named-content></kwd></kwd-group><mixed-citation publication-type="journal"><person-group><name><surname>Sharkey</surname><given-names>Michael J.</given-names></name><name><surname>Chapman</surname><given-names>Eric</given-names></name></person-group><article-title>Ten new genera of <tp:taxon-name><tp:taxon-name-part taxon-name-part-type="genus">Agathidini</tp:taxon-name-part></tp:taxon-name> (<tp:taxon-name><tp:taxon-name-part taxon-name-part-type="order">Hymenoptera</tp:taxon-name-part></tp:taxon-name>, <tp:taxon-name><tp:taxon-name-part taxon-name-part-type="family">Braconidae</tp:taxon-name-part></tp:taxon-name>, <tp:taxon-name><tp:taxon-name-part taxon-name-part-type="subfamily">Agathidinae</tp:taxon-name-part></tp:taxon-name>) from Southeast Asia</article-title><source>Zookeys</source><day>13</day><month>3</month><year>2017</year><volume>2017</volume><issue>660</issue><fpage>107</fpage><lpage>150</lpage><pub-id pub-id-type="doi">10.3897/zookeys.660.12390</pub-id></mixed-citation></tp:treatment-meta><tp:nomenclature><tp:taxon-name>
              <tp:taxon-name-part taxon-name-part-type="genus">Chimaeragathis</tp:taxon-name-part>
              <object-id xmlns:xlink="http://www.w3.org/1999/xlink" content-type="zoobank" xlink:type="simple">http://zoobank.org/19BD7E73-FE7C-4947-B3B2-4B2F5C32E41C</object-id>
            </tp:taxon-name><tp:taxon-authority>Sharkey</tp:taxon-authority><tp:taxon-status xmlns:xlink="http://www.w3.org/1999/xlink" xlink:type="simple">gen. n.</tp:taxon-status></tp:nomenclature><tp:treatment-sec sec-type="type species" id="SECID0EK5BG"><title>Type species.</title><p>
              <italic><tp:taxon-name><tp:taxon-name-part taxon-name-part-type="genus">Chimaeragathis</tp:taxon-name-part> <tp:taxon-name-part taxon-name-part-type="species">eurysoma</tp:taxon-name-part></tp:taxon-name></italic> Sharkey, sp. n.</p></tp:treatment-sec><tp:treatment-sec sec-type="etymology" id="SECID0E25BG"><title>Etymology.</title><p>Chimaera is a mythological Greek monster with a goat’s body, lion’s head, and serpent’s tail. In this case, the name is a reference to the many diagnostic characters of the genus which are a combination of features each of which diagnoses other agathidine genera, e.g., crest between antennae, fore tibia with thickened spines. Feminine.</p></tp:treatment-sec><tp:treatment-sec sec-type="diagnosis" id="SECID0EA6BG"><title>Diagnosis.</title><p>
              <bold>Metapleuron, scutellum, and all but median cell of propodeum thickly setose</bold>. Head, including orbits of eye, black; mesosoma black; metasoma variable. Fore wing slightly infuscate in apical half or entirely clear/hyaline. Antennal sockets not margined with carinae. Interantennal space with a high crest that is sharply declivous posteriorly; between the crest and the median ocellus there is a triangular depression flanked by weak smooth carinae. Temple rounded in dorsal view. Third labial palpomere small, less than 1/3 length of apical palpomere. Notauli depressed and partly or entirely pitted. <bold>Scutellar triangle rugose</bold>. Ventral margin of hind coxal cavities situated below dorsal margin of metasomal foramen. Pegs on anterior surface of fore tibia present. Hind trochantellus lacking longitudinal carinae. Second submarginal cell of fore wing varying from minute, cell about the same diameter as wing veins, to petiolate with petiole longer than cell diameter. First median tergite partly or mostly irregularly striate to rugosostriate, otherwise smooth; lateral carina present, sometimes weak; median carina present, sometimes weak. Second median tergite wider than long and smooth or mostly smooth with some irregular striae.</p></tp:treatment-sec><tp:treatment-sec sec-type="distribution" id="SECID0EK6BG"><title>Distribution and diversity.</title><p>Undescribed species are found in other Southeast Asian countries.</p></tp:treatment-sec><tp:treatment-sec sec-type="biology" id="SECID0EP6BG"><title>Biology.</title><p>Unknown.</p></tp:treatment-sec><tp:treatment-sec sec-type="key" id="SECID0EU6BG"><title>Key to Thai species of <tp:taxon-name><tp:taxon-name-part taxon-name-part-type="genus">Chimaeragathis</tp:taxon-name-part></tp:taxon-name></title><table-wrap content-type="key" position="anchor" orientation="portrait"><table id="TID0EUABG" rules="all"><tbody><tr><td rowspan="1" colspan="1">1</td><td rowspan="1" colspan="1">
                      <bold><xref ref-type="fig" rid="F27">a.</xref></bold> Hind femur yellow; hind tibia mostly yellow</td><td rowspan="1" colspan="1">
                      <bold><italic><tp:taxon-name><tp:taxon-name-part taxon-name-part-type="genus">Chimaeragathis</tp:taxon-name-part> <tp:taxon-name-part taxon-name-part-type="species">lohmani</tp:taxon-name-part></tp:taxon-name></italic> Sharkey, sp. n.</bold>
                    </td></tr><!--PageBreak--><tr><td rowspan="1" colspan="1">–</td><td rowspan="1" colspan="1">
                      <bold><xref ref-type="fig" rid="F27">b.</xref></bold> Hind femur yellow laterally at mid length, black basally and apically, hind tibia black.</td><td rowspan="1" colspan="1">
                      <bold><italic><tp:taxon-name><tp:taxon-name-part taxon-name-part-type="genus">Chimaeragathis</tp:taxon-name-part> <tp:taxon-name-part taxon-name-part-type="species">chrysoma</tp:taxon-name-part></tp:taxon-name></italic> Sharkey, sp. n.</bold>
                    </td></tr><tr><td rowspan="1" colspan="1">–</td><td rowspan="1" colspan="1">
                      <bold><xref ref-type="fig" rid="F27">c.</xref></bold> Hind femur black; hind tibia mostly black with pale patches basally</td><td rowspan="1" colspan="1">
                      <bold><italic><tp:taxon-name><tp:taxon-name-part taxon-name-part-type="genus">Chimaeragathis</tp:taxon-name-part> <tp:taxon-name-part taxon-name-part-type="species">eurysoma</tp:taxon-name-part></tp:taxon-name></italic> Sharkey, sp. n.</bold>
                    </td></tr></tbody></table></table-wrap><fig id="F27" position="float" orientation="portrait"><label>
                Chimaeragathis key</label><caption><p>Figure 1.</p></caption><graphic xmlns:xlink="http://www.w3.org/1999/xlink" xlink:href="zookeys-660-107-g027.jpg" position="float" orientation="portrait" xlink:type="simple" id="oo_125942.jpg"/></fig></tp:treatment-sec></tp:taxon-treatment>
