# Supplementary material for: Ten new genera of Agathidini (Hymenoptera, Braconidae, Agathidinae) from Southeast Asia
Source: Zookeys. 2017 Mar 13;(660):107–50. doi: 10.3897/zookeys.660.12390 (PMC5549531; doi:10.3897/zookeys.660.12390)
Supplement: XML Treatment for Chimaeragathis eurysoma [file zookeys.660.12390-treatment8.xml]

<!DOCTYPE tp:taxon-treatment
  PUBLIC "-//TaxonX//DTD Taxonomic Treatment Publishing DTD v0 20100105//EN" "tax-treatment-NSO.dtd">
<tp:taxon-treatment xmlns:tp="http://www.plazi.org/taxpub"><tp:treatment-meta><kwd-group><label>Taxon classification</label><kwd><named-content xmlns:xlink="http://www.w3.org/1999/xlink" content-type="kingdom">Animalia</named-content></kwd><kwd><named-content xmlns:xlink="http://www.w3.org/1999/xlink" content-type="order">Hymenoptera</named-content></kwd><kwd><named-content xmlns:xlink="http://www.w3.org/1999/xlink" content-type="family">Braconidae</named-content></kwd></kwd-group><mixed-citation publication-type="journal"><person-group><name><surname>Sharkey</surname><given-names>Michael J.</given-names></name><name><surname>Chapman</surname><given-names>Eric</given-names></name></person-group><article-title>Ten new genera of <tp:taxon-name><tp:taxon-name-part taxon-name-part-type="genus">Agathidini</tp:taxon-name-part></tp:taxon-name> (<tp:taxon-name><tp:taxon-name-part taxon-name-part-type="order">Hymenoptera</tp:taxon-name-part></tp:taxon-name>, <tp:taxon-name><tp:taxon-name-part taxon-name-part-type="family">Braconidae</tp:taxon-name-part></tp:taxon-name>, <tp:taxon-name><tp:taxon-name-part taxon-name-part-type="subfamily">Agathidinae</tp:taxon-name-part></tp:taxon-name>) from Southeast Asia</article-title><source>Zookeys</source><day>13</day><month>3</month><year>2017</year><volume>2017</volume><issue>660</issue><fpage>107</fpage><lpage>150</lpage><pub-id pub-id-type="doi">10.3897/zookeys.660.12390</pub-id></mixed-citation></tp:treatment-meta><tp:nomenclature><tp:taxon-name>
              <tp:taxon-name-part taxon-name-part-type="genus">Chimaeragathis</tp:taxon-name-part>
              <tp:taxon-name-part taxon-name-part-type="species">eurysoma</tp:taxon-name-part>
              <object-id xmlns:xlink="http://www.w3.org/1999/xlink" content-type="zoobank" xlink:type="simple">http://zoobank.org/664E801F-8A72-40E1-99A6-48FC848F974B</object-id>
            </tp:taxon-name><tp:taxon-authority>Sharkey</tp:taxon-authority><tp:taxon-status xmlns:xlink="http://www.w3.org/1999/xlink" xlink:type="simple">sp. n.</tp:taxon-status></tp:nomenclature><tp:treatment-sec sec-type="etymology" id="SECID0EVIAI"><title>Etymology.</title><p>
              <italic>Eurys</italic> is Greek for wide; <italic>soma</italic> is Greek for body. The species name refers to the wide metasoma of this species.</p></tp:treatment-sec><tp:treatment-sec sec-type="diagnosis" id="SECID0E6IAI"><title>Diagnosis.</title><p>Body length 4.8 mm; ovipositor length/body length ratio = 0.7. Antenna with 34 flagellomeres. Third labial (penultimate) palpomere about 1/3 as long as apical palpomere. Propleuron convex, lacking distinct bump. Scutellar groove with 3 longitudinal ridges. Fore tibia with 3 pegs; mid tibia with 4 pegs; hind tibia with 3 pegs. Basal lobe of tarsal claws large, right-angled; claw extending slightly beyond apex of lobe.</p><fig id="F29" position="float" orientation="portrait"><label>Figure 6.</label><caption><p>
                  <italic><tp:taxon-name><tp:taxon-name-part taxon-name-part-type="genus">Chimaeragathis</tp:taxon-name-part> <tp:taxon-name-part taxon-name-part-type="species">eurysoma</tp:taxon-name-part></tp:taxon-name></italic>, female paratypes: <bold>a</bold> lateral habitus <bold>b</bold> wings <bold>c</bold> anterolateral head <bold>d</bold> lateral head <bold>e</bold> lateral mesosoma <bold>f</bold> dorsal thorax <bold>g</bold> propodeum <bold>h</bold> metasomal terga 1-3.</p></caption><graphic xmlns:xlink="http://www.w3.org/1999/xlink" xlink:href="zookeys-660-107-g029.jpg" position="float" orientation="portrait" xlink:type="simple" id="oo_125944.jpg"/></fig></tp:treatment-sec><tp:treatment-sec sec-type="material" id="SECID0EMKAI"><title>Specimens examined.</title><p>
              <bold>Holotype</bold> ♀ (H925): THAILAND, Petchaburi, Kaeng Krachan NP, km33/helipad, <named-content xmlns:xlink="http://www.w3.org/1999/xlink" content-type="dwc:verbatimCoordinates" xlink:type="simple"><named-content content-type="geo-json" specific-use="{&#34;type&#34;:&#34;Point&#34;,&#34;coordinates&#34;:[99.344800,12.836283]}" id="NCID0EXKAI" xlink:type="simple">12°50.177'N, 99°20.688'E</named-content></named-content>, 735 m, Malaise trap, 25.i–4.ii.2009, Sirichai leg. <bold>Paratypes</bold>: THAILAND: ♀ (H321), Prachuab Khiri Khan, Khao Sam Roi Yot NP Khao Look Glang <named-content xmlns:xlink="http://www.w3.org/1999/xlink" content-type="dwc:verbatimCoordinates" xlink:type="simple"><named-content content-type="geo-json" specific-use="{&#34;type&#34;:&#34;Point&#34;,&#34;coordinates&#34;:[99.954867,12.106900]}" id="NCID0EBLAI" xlink:type="simple">12°6.414'N, 99°57.292'E</named-content></named-content>, Malaise trap, 28.ix–5.x.2008, Yai Amnad leg. ♀ (H242), Trang, Khao Pu-Khao Ya NP, <named-content xmlns:xlink="http://www.w3.org/1999/xlink" content-type="dwc:verbatimCoordinates" xlink:type="simple"><named-content content-type="geo-json" specific-use="{&#34;type&#34;:&#34;Point&#34;,&#34;coordinates&#34;:[99.789483,7.550633]}" id="NCID0EJLAI" xlink:type="simple">7°33.038'N, 99°47.369'E</named-content></named-content>, 75 m, Malaise trap, 28.ii–1.iii.2006 M Sharkey leg. ♀ (H649), Chanthaburi, Khao Khitchakut NP, nature trail/fern, <named-content xmlns:xlink="http://www.w3.org/1999/xlink" content-type="dwc:verbatimCoordinates" xlink:type="simple"><named-content content-type="geo-json" specific-use="{&#34;type&#34;:&#34;Point&#34;,&#34;coordinates&#34;:[102.121667,12.842500]}" id="NCID0ERLAI" xlink:type="simple">12°50.55'N, 102°7.3'E</named-content></named-content>, 50 m, Malaise trap, 1–8.v.2009, Suthida Charoenchai leg. ♀ (H335), Chanthaburi, Khao Khitchakut NP, nature trail/Banyan tree, <named-content xmlns:xlink="http://www.w3.org/1999/xlink" content-type="dwc:verbatimCoordinates" xlink:type="simple"><named-content content-type="geo-json" specific-use="{&#34;type&#34;:&#34;Point&#34;,&#34;coordinates&#34;:[102.121833,12.842333]}" id="NCID0EZLAI" xlink:type="simple">12°50.54'N, 102°7.31'E</named-content></named-content>, 90 m, Malaise trap, 1–8.v.2009, Suthida Charoenchai leg. ♀ (H045), Trang, nr. nam Tok Ton Prew Kae Chong, MT, 140 m, <named-content xmlns:xlink="http://www.w3.org/1999/xlink" content-type="dwc:verbatimCoordinates" xlink:type="simple"><named-content content-type="geo-json" specific-use="{&#34;type&#34;:&#34;Point&#34;,&#34;coordinates&#34;:[99.789667,7.552500]}" id="NCID0EBMAI" xlink:type="simple">7°33.15'N, 99°47.38'E</named-content></named-content>, 28.i–3.ii.2005 D Lohman. ♀ (H069), Trang, nr. nam Tok Ton Prew Kae Chong, MT, 140 m, <named-content xmlns:xlink="http://www.w3.org/1999/xlink" content-type="dwc:verbatimCoordinates" xlink:type="simple"><named-content content-type="geo-json" specific-use="{&#34;type&#34;:&#34;Point&#34;,&#34;coordinates&#34;:[99.789667,7.552500]}" id="NCID0EJMAI" xlink:type="simple">7°33.15'N, 99°47.38'E</named-content></named-content>, 4–11.ii.2005 D Lohman.</p></tp:treatment-sec><tp:treatment-sec sec-type="distribution" id="SECID0EOMAI"><title>Distribution.</title><p>Known only from the type specimens collected in Thailand. For a distribution map go to: <ext-link xmlns:xlink="http://www.w3.org/1999/xlink" xlink:type="simple" ext-link-type="uri" xlink:href="http://bit.ly/1WNrlTX">http://bit.ly/1WNrlTX</ext-link></p></tp:treatment-sec></tp:taxon-treatment>
