# Supplementary material for: Ten new genera of Agathidini (Hymenoptera, Braconidae, Agathidinae) from Southeast Asia
Source: Zookeys. 2017 Mar 13;(660):107–50. doi: 10.3897/zookeys.660.12390 (PMC5549531; doi:10.3897/zookeys.660.12390)
Supplement: XML Treatment for Chimaeragathis lohmani [file zookeys.660.12390-treatment9.xml]

<!DOCTYPE tp:taxon-treatment
  PUBLIC "-//TaxonX//DTD Taxonomic Treatment Publishing DTD v0 20100105//EN" "tax-treatment-NSO.dtd">
<tp:taxon-treatment xmlns:tp="http://www.plazi.org/taxpub"><tp:treatment-meta><kwd-group><label>Taxon classification</label><kwd><named-content xmlns:xlink="http://www.w3.org/1999/xlink" content-type="kingdom">Animalia</named-content></kwd><kwd><named-content xmlns:xlink="http://www.w3.org/1999/xlink" content-type="order">Hymenoptera</named-content></kwd><kwd><named-content xmlns:xlink="http://www.w3.org/1999/xlink" content-type="family">Braconidae</named-content></kwd></kwd-group><mixed-citation publication-type="journal"><person-group><name><surname>Sharkey</surname><given-names>Michael J.</given-names></name><name><surname>Chapman</surname><given-names>Eric</given-names></name></person-group><article-title>Ten new genera of <tp:taxon-name><tp:taxon-name-part taxon-name-part-type="genus">Agathidini</tp:taxon-name-part></tp:taxon-name> (<tp:taxon-name><tp:taxon-name-part taxon-name-part-type="order">Hymenoptera</tp:taxon-name-part></tp:taxon-name>, <tp:taxon-name><tp:taxon-name-part taxon-name-part-type="family">Braconidae</tp:taxon-name-part></tp:taxon-name>, <tp:taxon-name><tp:taxon-name-part taxon-name-part-type="subfamily">Agathidinae</tp:taxon-name-part></tp:taxon-name>) from Southeast Asia</article-title><source>Zookeys</source><day>13</day><month>3</month><year>2017</year><volume>2017</volume><issue>660</issue><fpage>107</fpage><lpage>150</lpage><pub-id pub-id-type="doi">10.3897/zookeys.660.12390</pub-id></mixed-citation></tp:treatment-meta><tp:nomenclature><tp:taxon-name>
              <tp:taxon-name-part taxon-name-part-type="genus">Chimaeragathis</tp:taxon-name-part>
              <tp:taxon-name-part taxon-name-part-type="species">lohmani</tp:taxon-name-part>
              <object-id xmlns:xlink="http://www.w3.org/1999/xlink" content-type="zoobank" xlink:type="simple">http://zoobank.org/54EB7934-9C28-47C5-924C-ECD9A8425A41</object-id>
            </tp:taxon-name><tp:taxon-authority>Sharkey</tp:taxon-authority><tp:taxon-status xmlns:xlink="http://www.w3.org/1999/xlink" xlink:type="simple">sp. n.</tp:taxon-status></tp:nomenclature><tp:treatment-sec sec-type="etymology" id="SECID0EAOAI"><title>Etymology.</title><p>Named after David Lohman, who collected of one of the specimens in the type series and who serviced Malaise traps in Trang Province for many months.</p></tp:treatment-sec><tp:treatment-sec sec-type="diagnosis" id="SECID0EFOAI"><title>Diagnosis.</title><p>Body length 6.2 mm; ovipositor length/body length ratio = 0.8. Antenna with 39 flagellomeres. Third labial (penultimate) palpomere about 1/3–1/2 as long as apical palpomere. Propleuron convex, lacking distinct bump. Scutellar groove with 3 longitudinal ridges. Fore tibia with 1 peg; mid tibia with 3 pegs; hind tibia with 4 pegs. Basal lobe of tarsal claws large, right-angled; claw extending slightly beyond apex of lobe.</p><fig id="F30" position="float" orientation="portrait"><label>Figure 7.</label><caption><p>
                  <italic><tp:taxon-name><tp:taxon-name-part taxon-name-part-type="genus">Chimaeragathis</tp:taxon-name-part> <tp:taxon-name-part taxon-name-part-type="species">lohmani</tp:taxon-name-part></tp:taxon-name></italic>. <bold>a</bold> and <bold>c–h</bold> Holotype female <bold>b</bold> fore wing of paratype H412 <bold>c</bold> anterolateral head <bold>d</bold> lateral head <bold>e</bold> lateral mesosoma <bold>f</bold> dorsal thorax <bold>g</bold> propodeum <bold>h</bold> metasomal terga 1-3.</p></caption><graphic xmlns:xlink="http://www.w3.org/1999/xlink" xlink:href="zookeys-660-107-g030.jpg" position="float" orientation="portrait" xlink:type="simple" id="oo_125945.jpg"/></fig></tp:treatment-sec><tp:treatment-sec sec-type="material" id="SECID0EUPAI"><title>Specimens examined.</title><p>
              <bold>Holotype</bold> ♀ (H072), THAILAND, Trang, Ampuh Nayong Khaochong, <named-content xmlns:xlink="http://www.w3.org/1999/xlink" content-type="dwc:verbatimCoordinates" xlink:type="simple"><named-content content-type="geo-json" specific-use="{&#34;type&#34;:&#34;Point&#34;,&#34;coordinates&#34;:[99.789483,7.550633]}" id="NCID0E6PAI" xlink:type="simple">7°33.038'N, 99°47.369'E</named-content></named-content>, 75 m, 14–16.ii.2005, Mal. trap D Lohman. <bold>Paratypes</bold>: THAILAND: ♀ (H077), Trang, Khaochong, <named-content xmlns:xlink="http://www.w3.org/1999/xlink" content-type="dwc:verbatimCoordinates" xlink:type="simple"><named-content content-type="geo-json" specific-use="{&#34;type&#34;:&#34;Point&#34;,&#34;coordinates&#34;:[99.789483,7.550633]}" id="NCID0EJQAI" xlink:type="simple">7°33.038'N, 99°47.369'E</named-content></named-content>, 75 m, 13.vi.2005, Mal. trap. ♀ (H412), Surat Thani, Khao Sok NP Klong Morg Unit, <named-content xmlns:xlink="http://www.w3.org/1999/xlink" content-type="dwc:verbatimCoordinates" xlink:type="simple"><named-content content-type="geo-json" specific-use="{&#34;type&#34;:&#34;Point&#34;,&#34;coordinates&#34;:[98.650417,8.895417]}" id="NCID0ERQAI" xlink:type="simple">8°53.725'N, 98°39.025'E</named-content></named-content>, 87 m, Malaise trap, 10–17.ii.2009, Pongphan leg. Malaysia: 2♀♀ (H5932, H5935), Perlis, Wang Kelian, <named-content xmlns:xlink="http://www.w3.org/1999/xlink" content-type="dwc:verbatimCoordinates" xlink:type="simple"><named-content content-type="geo-json" specific-use="{&#34;type&#34;:&#34;Point&#34;,&#34;coordinates&#34;:[100.189983,6.678039]}" id="NCID0EZQAI" xlink:type="simple">6°40'40.94"N, 100°11'23.94"E</named-content></named-content>, 2008, Sharkey and Norliyana.</p></tp:treatment-sec><tp:treatment-sec sec-type="distribution" id="SECID0E5QAI"><title>Distribution.</title><p>Known only from the type specimens collected in northern Malaysia and southern Thailand. For a distribution map go to: <ext-link xmlns:xlink="http://www.w3.org/1999/xlink" xlink:type="simple" ext-link-type="uri" xlink:href="http://bit.ly/1r7TE3x">http://bit.ly/1r7TE3x</ext-link></p></tp:treatment-sec></tp:taxon-treatment>
