# Supplementary material for: Ten new genera of Agathidini (Hymenoptera, Braconidae, Agathidinae) from Southeast Asia
Source: Zookeys. 2017 Mar 13;(660):107–50. doi: 10.3897/zookeys.660.12390 (PMC5549531; doi:10.3897/zookeys.660.12390)
Supplement: XML Treatment for Cymagathis [file zookeys.660.12390-treatment10.xml]

<!DOCTYPE tp:taxon-treatment
  PUBLIC "-//TaxonX//DTD Taxonomic Treatment Publishing DTD v0 20100105//EN" "tax-treatment-NSO.dtd">
<tp:taxon-treatment xmlns:tp="http://www.plazi.org/taxpub"><tp:treatment-meta><kwd-group><label>Taxon classification</label><kwd><named-content xmlns:xlink="http://www.w3.org/1999/xlink" content-type="kingdom">Animalia</named-content></kwd><kwd><named-content xmlns:xlink="http://www.w3.org/1999/xlink" content-type="order">Hymenoptera</named-content></kwd><kwd><named-content xmlns:xlink="http://www.w3.org/1999/xlink" content-type="family">Braconidae</named-content></kwd></kwd-group><mixed-citation publication-type="journal"><person-group><name><surname>Sharkey</surname><given-names>Michael J.</given-names></name><name><surname>Chapman</surname><given-names>Eric</given-names></name></person-group><article-title>Ten new genera of <tp:taxon-name><tp:taxon-name-part taxon-name-part-type="genus">Agathidini</tp:taxon-name-part></tp:taxon-name> (<tp:taxon-name><tp:taxon-name-part taxon-name-part-type="order">Hymenoptera</tp:taxon-name-part></tp:taxon-name>, <tp:taxon-name><tp:taxon-name-part taxon-name-part-type="family">Braconidae</tp:taxon-name-part></tp:taxon-name>, <tp:taxon-name><tp:taxon-name-part taxon-name-part-type="subfamily">Agathidinae</tp:taxon-name-part></tp:taxon-name>) from Southeast Asia</article-title><source>Zookeys</source><day>13</day><month>3</month><year>2017</year><volume>2017</volume><issue>660</issue><fpage>107</fpage><lpage>150</lpage><pub-id pub-id-type="doi">10.3897/zookeys.660.12390</pub-id></mixed-citation></tp:treatment-meta><tp:nomenclature><tp:taxon-name>
              <tp:taxon-name-part taxon-name-part-type="genus">Cymagathis</tp:taxon-name-part>
              <object-id xmlns:xlink="http://www.w3.org/1999/xlink" content-type="zoobank" xlink:type="simple">http://zoobank.org/5B95835D-D202-428C-BFAF-C3D8564B55B1</object-id>
            </tp:taxon-name><tp:taxon-authority>Sharkey</tp:taxon-authority><tp:taxon-status xmlns:xlink="http://www.w3.org/1999/xlink" xlink:type="simple">gen. n.</tp:taxon-status></tp:nomenclature><tp:treatment-sec sec-type="type species" id="SECID0EMSAI"><title>Type species.</title><p>
              <italic><tp:taxon-name><tp:taxon-name-part taxon-name-part-type="genus">Cymagathis</tp:taxon-name-part> <tp:taxon-name-part taxon-name-part-type="species">krikoma</tp:taxon-name-part></tp:taxon-name></italic> Sharkey, sp. n.</p></tp:treatment-sec><tp:treatment-sec sec-type="etymology" id="SECID0E4SAI"><title>Etymology.</title><p>
              <italic>Cymato</italic> is Greek for wave; here it is a reference for the uniform, large, wave-like striae on metasomal median tergite 2. Feminine.</p></tp:treatment-sec><tp:treatment-sec sec-type="diagnosis" id="SECID0EFTAI"><title>Diagnosis.</title><p>Body predominantly black, mesosoma all black, metasomal terga all black, head black except posterior orbit of eyes partly orange. Fore wing slightly infuscate in apical <!--PageBreak-->half. Antennal sockets not margined with carinae. Interantennal space with a flat triangular elevation that narrows to a short ridge posteriorly approaching the median ocellus. Temple rounded in dorsal view. Third labial palpomere not greatly reduced, more than 1/2 as long as apical palpomere. Notauli depressed and partly or entirely pitted. Scutellar triangle with dense punctures or aciculations. Ventral margin of hind coxal cavities situated below dorsal margin of metasomal foramen. Pegs on anterior surface of fore tibia present. Hind trochantellus lacking longitudinal carinae. Second submarginal cell of fore wing minute, cell about the same diameter as wing veins. First median tergite evenly and completely covered in strong striae, lateral carinae strong but partly obscured by sculpture. Second median tergite wider than long. <bold>Second median tergite entirely covered with strong striae that end evenly at apex of tergite; striae forming semicircular pattern anteromedially</bold>.</p></tp:treatment-sec><tp:treatment-sec sec-type="distribution" id="SECID0EPTAI"><title>Distribution and diversity.</title><p>Known only from the type species in Thailand but probably widespread throughout Southeast Asia.</p></tp:treatment-sec><tp:treatment-sec sec-type="biology" id="SECID0EUTAI"><title>Biology.</title><p>Unknown</p></tp:treatment-sec></tp:taxon-treatment>
