# Supplementary material for: Ten new genera of Agathidini (Hymenoptera, Braconidae, Agathidinae) from Southeast Asia
Source: Zookeys. 2017 Mar 13;(660):107–50. doi: 10.3897/zookeys.660.12390 (PMC5549531; doi:10.3897/zookeys.660.12390)
Supplement: XML Treatment for Cymagathis krikoma [file zookeys.660.12390-treatment11.xml]

<!DOCTYPE tp:taxon-treatment
  PUBLIC "-//TaxonX//DTD Taxonomic Treatment Publishing DTD v0 20100105//EN" "tax-treatment-NSO.dtd">
<tp:taxon-treatment xmlns:tp="http://www.plazi.org/taxpub"><tp:treatment-meta><kwd-group><label>Taxon classification</label><kwd><named-content xmlns:xlink="http://www.w3.org/1999/xlink" content-type="kingdom">Animalia</named-content></kwd><kwd><named-content xmlns:xlink="http://www.w3.org/1999/xlink" content-type="order">Hymenoptera</named-content></kwd><kwd><named-content xmlns:xlink="http://www.w3.org/1999/xlink" content-type="family">Braconidae</named-content></kwd></kwd-group><mixed-citation publication-type="journal"><person-group><name><surname>Sharkey</surname><given-names>Michael J.</given-names></name><name><surname>Chapman</surname><given-names>Eric</given-names></name></person-group><article-title>Ten new genera of <tp:taxon-name><tp:taxon-name-part taxon-name-part-type="genus">Agathidini</tp:taxon-name-part></tp:taxon-name> (<tp:taxon-name><tp:taxon-name-part taxon-name-part-type="order">Hymenoptera</tp:taxon-name-part></tp:taxon-name>, <tp:taxon-name><tp:taxon-name-part taxon-name-part-type="family">Braconidae</tp:taxon-name-part></tp:taxon-name>, <tp:taxon-name><tp:taxon-name-part taxon-name-part-type="subfamily">Agathidinae</tp:taxon-name-part></tp:taxon-name>) from Southeast Asia</article-title><source>Zookeys</source><day>13</day><month>3</month><year>2017</year><volume>2017</volume><issue>660</issue><fpage>107</fpage><lpage>150</lpage><pub-id pub-id-type="doi">10.3897/zookeys.660.12390</pub-id></mixed-citation></tp:treatment-meta><tp:nomenclature><tp:taxon-name>
              <tp:taxon-name-part taxon-name-part-type="genus">Cymagathis</tp:taxon-name-part>
              <tp:taxon-name-part taxon-name-part-type="species">krikoma</tp:taxon-name-part>
              <object-id xmlns:xlink="http://www.w3.org/1999/xlink" content-type="zoobank" xlink:type="simple">http://zoobank.org/78E27E64-BCA3-42D8-B0A9-AF01715ED249</object-id>
            </tp:taxon-name><tp:taxon-authority>Sharkey</tp:taxon-authority><tp:taxon-status xmlns:xlink="http://www.w3.org/1999/xlink" xlink:type="simple">sp. n.</tp:taxon-status></tp:nomenclature><tp:treatment-sec sec-type="etymology" id="SECID0EBVAI"><title>Etymology.</title><p>
              <italic>Krikoma</italic> is Greek for ring and refers to the half ring-shaped carina on median tergite two.</p></tp:treatment-sec><tp:treatment-sec sec-type="diagnosis" id="SECID0EJVAI"><title>Diagnosis.</title><p>Body length 6.0 mm; ovipositor length/body length ratio = 0.9. Scutellar groove with 3 longitudinal ridges. Fore tibia with 4 thickened melanic spines; mid tibia with 3 pegs; hind tibia with 4 pegs. Flagellomeres rather pale colored. Posterior orbit of eye orange. Sternaulus deeply sculptured and long. Metapleuron rugose over most of surface.</p><fig id="F31" position="float" orientation="portrait"><label>Figure 8.</label><caption><p>
                  <italic><tp:taxon-name><tp:taxon-name-part taxon-name-part-type="genus">Cymagathis</tp:taxon-name-part> <tp:taxon-name-part taxon-name-part-type="species">krikoma</tp:taxon-name-part></tp:taxon-name></italic> paratype female: <bold>a</bold> lateral habitus <bold>b</bold> wings <bold>c</bold> dorsal head, arrow indicating orange posterior orbit <bold>d</bold> lateral head <bold>e</bold> lateral mesosoma <bold>f</bold> dorsal thorax <bold>g</bold> propodeum <bold>h</bold> metasomal terga 1-3, arrow indicating semicircular carina on median tergite 2.</p></caption><graphic xmlns:xlink="http://www.w3.org/1999/xlink" xlink:href="zookeys-660-107-g031.jpg" position="float" orientation="portrait" xlink:type="simple" id="oo_125946.jpg"/></fig></tp:treatment-sec><tp:treatment-sec sec-type="material" id="SECID0EWWAI"><title>Specimens examined.</title><p>
              <bold>Holotype</bold> ♀ (H276), THAILAND, Chaiyaphum, Tat Tone NP, Water tank at Tat Fah waterfall, <named-content xmlns:xlink="http://www.w3.org/1999/xlink" content-type="dwc:verbatimCoordinates" xlink:type="simple"><named-content content-type="geo-json" specific-use="{&#34;type&#34;:&#34;Point&#34;,&#34;coordinates&#34;:[102.097583,15.941133]}" id="NCID0EBXAI" xlink:type="simple">15°56.468'N, 102°5.855'E</named-content></named-content>, 245 m, Malaise trap, 19–26.iii.2007, Tawit Jaruphan &amp; Orawan Budsawong leg. <bold>Paratypes</bold>: THAILAND: ♀ (H290), Chaiyaphum , Tat Tone NP, Officer house at Tat Fah waterfall, <named-content xmlns:xlink="http://www.w3.org/1999/xlink" content-type="dwc:verbatimCoordinates" xlink:type="simple"><named-content content-type="geo-json" specific-use="{&#34;type&#34;:&#34;Point&#34;,&#34;coordinates&#34;:[102.099250,15.941017]}" id="NCID0ELXAI" xlink:type="simple">15°56.461'N, 102°5.955'E</named-content></named-content>, 242 m, Malaise trap, 12–19.iii.2007, Tawit Jaruphan &amp; Orawan Budsawong leg. ♀ (H5924), Chaiyaphum, Tat Tone NP, Forest fire Protection station, <named-content xmlns:xlink="http://www.w3.org/1999/xlink" content-type="dwc:verbatimCoordinates" xlink:type="simple"><named-content content-type="geo-json" specific-use="{&#34;type&#34;:&#34;Point&#34;,&#34;coordinates&#34;:[102.022250,16.013483]}" id="NCID0ETXAI" xlink:type="simple">16°0.809'N, 102°1.335'E</named-content></named-content>, 195 m, Malaise trap, 3–9.vi.2006, Tawit Jaruphan &amp; Orawan Budsawong leg. ♀ (H2401), Phetchabun, Nam Nao NP Check point, <named-content xmlns:xlink="http://www.w3.org/1999/xlink" content-type="dwc:verbatimCoordinates" xlink:type="simple"><named-content content-type="geo-json" specific-use="{&#34;type&#34;:&#34;Point&#34;,&#34;coordinates&#34;:[101.563283,16.728250]}" id="NCID0E2XAI" xlink:type="simple">16°43.695'N, 101°33.797'E</named-content></named-content>, 921 m, Malaise trap, 5–12.v.2007, Leng Janteab leg. ♀ (H483), Mae Hong Son, Namtok Mae Surin NP, Haad Saen, <named-content xmlns:xlink="http://www.w3.org/1999/xlink" content-type="dwc:verbatimCoordinates" xlink:type="simple"><named-content content-type="geo-json" specific-use="{&#34;type&#34;:&#34;Point&#34;,&#34;coordinates&#34;:[97.985383,19.347617]}" id="NCID0EDYAI" xlink:type="simple">19°20.857'N, 97°59.123'E</named-content></named-content>, Malaise trap, 27.iv–4.v.2008, Na-maadkam, leg.</p></tp:treatment-sec><tp:treatment-sec sec-type="distribution" id="SECID0EIYAI"><title>Distribution.</title><p>Known only from the specimens collected in Thailand but <italic><tp:taxon-name><tp:taxon-name-part taxon-name-part-type="genus">Bassus</tp:taxon-name-part> <tp:taxon-name-part taxon-name-part-type="species">transtriatus</tp:taxon-name-part></tp:taxon-name></italic> (Bhat and Gupta) from Philippines may belong here. For a distribution map go to: <ext-link xmlns:xlink="http://www.w3.org/1999/xlink" xlink:type="simple" ext-link-type="uri" xlink:href="http://bit.ly/1SWUYfQ">http://bit.ly/1SWUYfQ</ext-link></p><!--PageBreak--></tp:treatment-sec></tp:taxon-treatment>
