# Supplementary material for: Ten new genera of Agathidini (Hymenoptera, Braconidae, Agathidinae) from Southeast Asia
Source: Zookeys. 2017 Mar 13;(660):107–50. doi: 10.3897/zookeys.660.12390 (PMC5549531; doi:10.3897/zookeys.660.12390)
Supplement: XML Treatment for Gyragathis [file zookeys.660.12390-treatment12.xml]

<!DOCTYPE tp:taxon-treatment
  PUBLIC "-//TaxonX//DTD Taxonomic Treatment Publishing DTD v0 20100105//EN" "tax-treatment-NSO.dtd">
<tp:taxon-treatment xmlns:tp="http://www.plazi.org/taxpub"><tp:treatment-meta><kwd-group><label>Taxon classification</label><kwd><named-content xmlns:xlink="http://www.w3.org/1999/xlink" content-type="kingdom">Animalia</named-content></kwd><kwd><named-content xmlns:xlink="http://www.w3.org/1999/xlink" content-type="order">Hymenoptera</named-content></kwd><kwd><named-content xmlns:xlink="http://www.w3.org/1999/xlink" content-type="family">Braconidae</named-content></kwd></kwd-group><mixed-citation publication-type="journal"><person-group><name><surname>Sharkey</surname><given-names>Michael J.</given-names></name><name><surname>Chapman</surname><given-names>Eric</given-names></name></person-group><article-title>Ten new genera of <tp:taxon-name><tp:taxon-name-part taxon-name-part-type="genus">Agathidini</tp:taxon-name-part></tp:taxon-name> (<tp:taxon-name><tp:taxon-name-part taxon-name-part-type="order">Hymenoptera</tp:taxon-name-part></tp:taxon-name>, <tp:taxon-name><tp:taxon-name-part taxon-name-part-type="family">Braconidae</tp:taxon-name-part></tp:taxon-name>, <tp:taxon-name><tp:taxon-name-part taxon-name-part-type="subfamily">Agathidinae</tp:taxon-name-part></tp:taxon-name>) from Southeast Asia</article-title><source>Zookeys</source><day>13</day><month>3</month><year>2017</year><volume>2017</volume><issue>660</issue><fpage>107</fpage><lpage>150</lpage><pub-id pub-id-type="doi">10.3897/zookeys.660.12390</pub-id></mixed-citation></tp:treatment-meta><tp:nomenclature><tp:taxon-name>
              <tp:taxon-name-part taxon-name-part-type="genus">Gyragathis</tp:taxon-name-part>
            </tp:taxon-name><tp:taxon-authority>Achterberg &amp; Long, 2010</tp:taxon-authority></tp:nomenclature><tp:treatment-sec sec-type="diagnosis" id="SECID0E4ZAI"><title>Diagnosis.</title><p>
              <bold>Antennal sockets margined, completely or at least laterally and medially, with carinae</bold>. Interantennal space with a longitudinal depression bordered by carinae. <bold>Temples squared in dorsal view</bold>. Third labial palpomere minute, barely visible, much smaller than apical palpomere. Notauli depressed and partly or entirely pitted. Scutellar triangle smooth or <bold>rugose</bold>. Ventral margin of hind coxal cavities situated below or in line with dorsal margin of metasomal foramen. Pegs on anterior surface of fore tibia absent. Hind trochantellus lacking longitudinal carinae</p></tp:treatment-sec><tp:treatment-sec sec-type="distribution" id="SECID0EJ1AI"><title>Distribution and diversity.</title><p>There are four species, all of which are restricted to the Oriental region (Taiwan, Philippines, and Viet Nam, Thailand). The three previously described species may be distinguished most easily from <italic><tp:taxon-name><tp:taxon-name-part taxon-name-part-type="genus">Gyragathis</tp:taxon-name-part> <tp:taxon-name-part taxon-name-part-type="species">leucosoma</tp:taxon-name-part></tp:taxon-name></italic> sp. n. by the extensive pale color (yellow to orange) on their mesonota. <xref ref-type="bibr" rid="B2">Achterberg and Long (2010)</xref>, described the genus <italic><tp:taxon-name><tp:taxon-name-part taxon-name-part-type="genus">Gyragathis</tp:taxon-name-part></tp:taxon-name></italic> and the new species <italic><tp:taxon-name><tp:taxon-name-part taxon-name-part-type="genus">Gyragathis</tp:taxon-name-part> <tp:taxon-name-part taxon-name-part-type="species">guyi</tp:taxon-name-part></tp:taxon-name></italic> from Viet Nam. They also transferred three species to the new genus, viz. <italic><tp:taxon-name><tp:taxon-name-part taxon-name-part-type="genus">Gyragathis</tp:taxon-name-part> <tp:taxon-name-part taxon-name-part-type="species">angulosa</tp:taxon-name-part></tp:taxon-name></italic> (Bhat &amp; Gupta, 1977) <italic><tp:taxon-name><tp:taxon-name-part taxon-name-part-type="genus">Gyragathis</tp:taxon-name-part> <tp:taxon-name-part taxon-name-part-type="species">parallela</tp:taxon-name-part></tp:taxon-name></italic> (Chou &amp; Sharkey, 1989) and <italic><tp:taxon-name><tp:taxon-name-part taxon-name-part-type="genus">Gyragathis</tp:taxon-name-part> <tp:taxon-name-part taxon-name-part-type="species">daanyuanensis</tp:taxon-name-part></tp:taxon-name></italic> (Chen &amp; Yang, 2006). The species described here <italic><tp:taxon-name><tp:taxon-name-part taxon-name-part-type="genus">Gyragathis</tp:taxon-name-part> <tp:taxon-name-part taxon-name-part-type="species">leucosoma</tp:taxon-name-part></tp:taxon-name></italic>, is strikingly different from other members of the genus in aspects of sculpture, dimensions, and color, and may belong in its own genus. Molecular data for the described species are lacking to confirm or refute this suspicion.</p></tp:treatment-sec><tp:treatment-sec sec-type="New combinations" id="SECID0E33AI"><title>New combinations.</title><p>
              <italic><tp:taxon-name><tp:taxon-name-part taxon-name-part-type="genus">Gyragathis</tp:taxon-name-part> <tp:taxon-name-part taxon-name-part-type="species">sabahensis</tp:taxon-name-part></tp:taxon-name></italic> (Bhat and Gupta), comb. n., from <italic><tp:taxon-name><tp:taxon-name-part taxon-name-part-type="genus">Agathis</tp:taxon-name-part></tp:taxon-name></italic>. Contrary to <xref ref-type="bibr" rid="B2">Achterberg and Long (2010)</xref> <italic><tp:taxon-name><tp:taxon-name-part taxon-name-part-type="genus">Bassus</tp:taxon-name-part> <tp:taxon-name-part taxon-name-part-type="species">daanyuanensis</tp:taxon-name-part></tp:taxon-name></italic> (Chen &amp; Yang, 2006) is a member of <italic><tp:taxon-name><tp:taxon-name-part taxon-name-part-type="genus">Therophilus</tp:taxon-name-part></tp:taxon-name></italic>, <italic><tp:taxon-name><tp:taxon-name-part taxon-name-part-type="genus">Therophilus</tp:taxon-name-part> <tp:taxon-name-part taxon-name-part-type="species">daanyuanensis</tp:taxon-name-part></tp:taxon-name></italic> comb. n.</p></tp:treatment-sec><tp:treatment-sec sec-type="biology" id="SECID0EV5AI"><title>Biology.</title><p>Unknown.</p></tp:treatment-sec><ref-list><ref id="B2"><mixed-citation xmlns:xlink="http://www.w3.org/1999/xlink" xlink:type="simple">
          <person-group><name name-style="western"><surname>Achterberg</surname><given-names>C van</given-names></name><name name-style="western"><surname>Long</surname><given-names>KD</given-names></name></person-group> (<year>2010</year>) <article-title>Revision of the <tp:taxon-name><tp:taxon-name-part taxon-name-part-type="subfamily">Agathidinae</tp:taxon-name-part></tp:taxon-name> (<tp:taxon-name><tp:taxon-name-part taxon-name-part-type="order">Hymenoptera</tp:taxon-name-part></tp:taxon-name>, <tp:taxon-name><tp:taxon-name-part taxon-name-part-type="family">Braconidae</tp:taxon-name-part></tp:taxon-name>) of Vietnam, with the description of forty-two new species and three new genera.</article-title> <source>ZooKeys</source> <volume>54</volume>: <fpage>1</fpage>–<lpage>184</lpage>. <ext-link xlink:type="simple" ext-link-type="doi" xlink:href="10.3897/zookeys.54.475">http://dx.doi.org/10.3897/zookeys.54.475</ext-link></mixed-citation></ref></ref-list></tp:taxon-treatment>
