# Supplementary material for: Ten new genera of Agathidini (Hymenoptera, Braconidae, Agathidinae) from Southeast Asia
Source: Zookeys. 2017 Mar 13;(660):107–50. doi: 10.3897/zookeys.660.12390 (PMC5549531; doi:10.3897/zookeys.660.12390)
Supplement: XML Treatment for Gyragathis leucosoma [file zookeys.660.12390-treatment13.xml]

<!DOCTYPE tp:taxon-treatment
  PUBLIC "-//TaxonX//DTD Taxonomic Treatment Publishing DTD v0 20100105//EN" "tax-treatment-NSO.dtd">
<tp:taxon-treatment xmlns:tp="http://www.plazi.org/taxpub"><tp:treatment-meta><kwd-group><label>Taxon classification</label><kwd><named-content xmlns:xlink="http://www.w3.org/1999/xlink" content-type="kingdom">Animalia</named-content></kwd><kwd><named-content xmlns:xlink="http://www.w3.org/1999/xlink" content-type="order">Hymenoptera</named-content></kwd><kwd><named-content xmlns:xlink="http://www.w3.org/1999/xlink" content-type="family">Braconidae</named-content></kwd></kwd-group><mixed-citation publication-type="journal"><person-group><name><surname>Sharkey</surname><given-names>Michael J.</given-names></name><name><surname>Chapman</surname><given-names>Eric</given-names></name></person-group><article-title>Ten new genera of <tp:taxon-name><tp:taxon-name-part taxon-name-part-type="genus">Agathidini</tp:taxon-name-part></tp:taxon-name> (<tp:taxon-name><tp:taxon-name-part taxon-name-part-type="order">Hymenoptera</tp:taxon-name-part></tp:taxon-name>, <tp:taxon-name><tp:taxon-name-part taxon-name-part-type="family">Braconidae</tp:taxon-name-part></tp:taxon-name>, <tp:taxon-name><tp:taxon-name-part taxon-name-part-type="subfamily">Agathidinae</tp:taxon-name-part></tp:taxon-name>) from Southeast Asia</article-title><source>Zookeys</source><day>13</day><month>3</month><year>2017</year><volume>2017</volume><issue>660</issue><fpage>107</fpage><lpage>150</lpage><pub-id pub-id-type="doi">10.3897/zookeys.660.12390</pub-id></mixed-citation></tp:treatment-meta><tp:nomenclature><tp:taxon-name>
              <tp:taxon-name-part taxon-name-part-type="genus">Gyragathis</tp:taxon-name-part>
              <tp:taxon-name-part taxon-name-part-type="species">leucosoma</tp:taxon-name-part>
              <object-id xmlns:xlink="http://www.w3.org/1999/xlink" content-type="zoobank" xlink:type="simple">http://zoobank.org/FECBAA53-5CAD-4F8D-9394-6B6A531A5265</object-id>
            </tp:taxon-name><tp:taxon-authority>Sharkey</tp:taxon-authority><tp:taxon-status xmlns:xlink="http://www.w3.org/1999/xlink" xlink:type="simple">sp. n.</tp:taxon-status></tp:nomenclature><tp:treatment-sec sec-type="etymology" id="SECID0ECABI"><title>Etymology.</title><p>
              <italic>Leucosoma</italic> is Greek for white body. The species name refers to the dense white setae on the metapleuron.</p></tp:treatment-sec><tp:treatment-sec sec-type="diagnosis" id="SECID0EKABI"><title>Diagnosis.</title><p>Body length 6.1 mm; ovipositor length/body length ratio = 0.9. Antenna missing after 28th flagellomere. Third labial (penultimate) palpomere about 1/3 as long as apical palpomere. Propleuron with distinct bump near ventral margin. Scutellar groove with 5 longitudinal ridges. Fore tibia without pegs or thickened spines; mid tibia with 6 pegs; hind tibia with 13 pegs.</p><fig id="F32" position="float" orientation="portrait"><label>Figure 9.</label><caption><p>
                  <italic><tp:taxon-name><tp:taxon-name-part taxon-name-part-type="genus">Gyragathis</tp:taxon-name-part> <tp:taxon-name-part taxon-name-part-type="species">leucosoma</tp:taxon-name-part></tp:taxon-name></italic>, female holotype. <bold>a</bold> lateral habitus <bold>b</bold> wings <bold>c</bold> dorsal head <bold>d</bold> lateral head <bold>e</bold> lateral mesosoma <bold>f</bold> dorsal thorax <bold>g</bold> propodeum <bold>h</bold> metasomal terga 1-3.</p></caption><graphic xmlns:xlink="http://www.w3.org/1999/xlink" xlink:href="zookeys-660-107-g032.jpg" position="float" orientation="portrait" xlink:type="simple" id="oo_125948.jpg"/></fig></tp:treatment-sec><tp:treatment-sec sec-type="biology" id="SECID0EXBBI"><title>Biology.</title><p>Unknown.</p></tp:treatment-sec><tp:treatment-sec sec-type="material" id="SECID0E3BBI"><title>Specimens examined.</title><p>
              <bold>Holotype</bold> ♀ (H275), THAILAND, Nakhon Nayok, Khao Yai NP, Lum Ta Kong View Point, <named-content xmlns:xlink="http://www.w3.org/1999/xlink" content-type="dwc:verbatimCoordinates" xlink:type="simple"><named-content content-type="geo-json" specific-use="{&#34;type&#34;:&#34;Point&#34;,&#34;coordinates&#34;:[101.392117,14.429367]}" id="NCID0EHCBI" xlink:type="simple">14°25.762'N, 101°23.527'E</named-content></named-content>, 732 m, Malaise trap, 12–19.iv.2007, Wirat Sukho leg.</p></tp:treatment-sec><tp:treatment-sec sec-type="distribution" id="SECID0EMCBI"><title>Distribution.</title><p>Known only from the type specimen collected in Khao Yai National Park, Thailand. For a distribution map go to: <ext-link xmlns:xlink="http://www.w3.org/1999/xlink" xlink:type="simple" ext-link-type="uri" xlink:href="http://bit.ly/1SWVgDh">http://bit.ly/1SWVgDh</ext-link></p><!--PageBreak--></tp:treatment-sec></tp:taxon-treatment>
