# Supplementary material for: Ten new genera of Agathidini (Hymenoptera, Braconidae, Agathidinae) from Southeast Asia
Source: Zookeys. 2017 Mar 13;(660):107–50. doi: 10.3897/zookeys.660.12390 (PMC5549531; doi:10.3897/zookeys.660.12390)
Supplement: XML Treatment for Leuroagathis [file zookeys.660.12390-treatment14.xml]

<!DOCTYPE tp:taxon-treatment
  PUBLIC "-//TaxonX//DTD Taxonomic Treatment Publishing DTD v0 20100105//EN" "tax-treatment-NSO.dtd">
<tp:taxon-treatment xmlns:tp="http://www.plazi.org/taxpub"><tp:treatment-meta><kwd-group><label>Taxon classification</label><kwd><named-content xmlns:xlink="http://www.w3.org/1999/xlink" content-type="kingdom">Animalia</named-content></kwd><kwd><named-content xmlns:xlink="http://www.w3.org/1999/xlink" content-type="order">Hymenoptera</named-content></kwd><kwd><named-content xmlns:xlink="http://www.w3.org/1999/xlink" content-type="family">Braconidae</named-content></kwd></kwd-group><mixed-citation publication-type="journal"><person-group><name><surname>Sharkey</surname><given-names>Michael J.</given-names></name><name><surname>Chapman</surname><given-names>Eric</given-names></name></person-group><article-title>Ten new genera of <tp:taxon-name><tp:taxon-name-part taxon-name-part-type="genus">Agathidini</tp:taxon-name-part></tp:taxon-name> (<tp:taxon-name><tp:taxon-name-part taxon-name-part-type="order">Hymenoptera</tp:taxon-name-part></tp:taxon-name>, <tp:taxon-name><tp:taxon-name-part taxon-name-part-type="family">Braconidae</tp:taxon-name-part></tp:taxon-name>, <tp:taxon-name><tp:taxon-name-part taxon-name-part-type="subfamily">Agathidinae</tp:taxon-name-part></tp:taxon-name>) from Southeast Asia</article-title><source>Zookeys</source><day>13</day><month>3</month><year>2017</year><volume>2017</volume><issue>660</issue><fpage>107</fpage><lpage>150</lpage><pub-id pub-id-type="doi">10.3897/zookeys.660.12390</pub-id></mixed-citation></tp:treatment-meta><tp:nomenclature><tp:taxon-name>
              <tp:taxon-name-part taxon-name-part-type="genus">Leuroagathis</tp:taxon-name-part>
              <object-id xmlns:xlink="http://www.w3.org/1999/xlink" content-type="zoobank" xlink:type="simple">http://zoobank.org/9B9284AB-0B40-4B80-8A81-851E04E8C174</object-id>
            </tp:taxon-name><tp:taxon-authority>Sharkey</tp:taxon-authority><tp:taxon-status xmlns:xlink="http://www.w3.org/1999/xlink" xlink:type="simple">gen. n.</tp:taxon-status></tp:nomenclature><tp:treatment-sec sec-type="type species" id="SECID0E2DBI"><title>Type species.</title><p>
              <italic><tp:taxon-name><tp:taxon-name-part taxon-name-part-type="genus">Leuroagathis</tp:taxon-name-part> <tp:taxon-name-part taxon-name-part-type="species">paulbakeri</tp:taxon-name-part></tp:taxon-name></italic> Sharkey, sp. n.</p></tp:treatment-sec><tp:treatment-sec sec-type="etymology" id="SECID0EMEBI"><title>Etymology.</title><p>
              <italic>Leuros</italic> is Greek for smooth, level, polished and refers to the lack of notauli and smooth metasomal terga. Feminine.</p></tp:treatment-sec><tp:treatment-sec sec-type="diagnosis" id="SECID0EUEBI"><title>Diagnosis.</title><p>Head and mesosoma orange and black (head with black in ocellar triangle only); metasomal terga predominantly black with some white. Fore wing slightly infuscate in apical half. Antennal sockets not margined with carinae. Interantennal space with a flat triangular elevation that narrows to a short ridge posteriorly and then divides into two short indistinct carinae that approach the median ocellus. Temple rounded in dorsal view. Third labial palpomere small, less than 1/3 length of apical palpomere. <bold>Notauli completely absent</bold>. Scutellar triangle smooth with weak sparse punctures. Ventral margin of hind coxal cavities situated below dorsal margin of metasomal foramen. Pegs on anterior surface of fore tibia absent. Hind trochantellus lacking longitudinal carinae. Second submarginal cell of fore wing minute, cell about the same diameter as wing veins. First median tergite <bold>smooth, lacking microsculpture and carina</bold>. Second median tergite wider than long. Second median tergite smooth.</p></tp:treatment-sec><tp:treatment-sec sec-type="distribution" id="SECID0E5EBI"><title>Distribution and diversity.</title><p>Known only from the type species from Thailand. The few Australian <tp:taxon-name><tp:taxon-name-part taxon-name-part-type="genus">Agathidini</tp:taxon-name-part></tp:taxon-name> for which we have <abbrev xmlns:xlink="http://www.w3.org/1999/xlink" xlink:title="Cytochrome Oxidase Subunit" id="ABBRID0EJFBI" xlink:type="simple">COI</abbrev> data do not belong here.</p></tp:treatment-sec><tp:treatment-sec sec-type="biology" id="SECID0ENFBI"><title>Biology.</title><p>Unknown.</p><!--PageBreak--></tp:treatment-sec></tp:taxon-treatment>
