# Supplementary material for: Ten new genera of Agathidini (Hymenoptera, Braconidae, Agathidinae) from Southeast Asia
Source: Zookeys. 2017 Mar 13;(660):107–50. doi: 10.3897/zookeys.660.12390 (PMC5549531; doi:10.3897/zookeys.660.12390)
Supplement: XML Treatment for Leuroagathis paulbakeri [file zookeys.660.12390-treatment15.xml]

<!DOCTYPE tp:taxon-treatment
  PUBLIC "-//TaxonX//DTD Taxonomic Treatment Publishing DTD v0 20100105//EN" "tax-treatment-NSO.dtd">
<tp:taxon-treatment xmlns:tp="http://www.plazi.org/taxpub"><tp:treatment-meta><kwd-group><label>Taxon classification</label><kwd><named-content xmlns:xlink="http://www.w3.org/1999/xlink" content-type="kingdom">Animalia</named-content></kwd><kwd><named-content xmlns:xlink="http://www.w3.org/1999/xlink" content-type="order">Hymenoptera</named-content></kwd><kwd><named-content xmlns:xlink="http://www.w3.org/1999/xlink" content-type="family">Braconidae</named-content></kwd></kwd-group><mixed-citation publication-type="journal"><person-group><name><surname>Sharkey</surname><given-names>Michael J.</given-names></name><name><surname>Chapman</surname><given-names>Eric</given-names></name></person-group><article-title>Ten new genera of <tp:taxon-name><tp:taxon-name-part taxon-name-part-type="genus">Agathidini</tp:taxon-name-part></tp:taxon-name> (<tp:taxon-name><tp:taxon-name-part taxon-name-part-type="order">Hymenoptera</tp:taxon-name-part></tp:taxon-name>, <tp:taxon-name><tp:taxon-name-part taxon-name-part-type="family">Braconidae</tp:taxon-name-part></tp:taxon-name>, <tp:taxon-name><tp:taxon-name-part taxon-name-part-type="subfamily">Agathidinae</tp:taxon-name-part></tp:taxon-name>) from Southeast Asia</article-title><source>Zookeys</source><day>13</day><month>3</month><year>2017</year><volume>2017</volume><issue>660</issue><fpage>107</fpage><lpage>150</lpage><pub-id pub-id-type="doi">10.3897/zookeys.660.12390</pub-id></mixed-citation></tp:treatment-meta><tp:nomenclature><tp:taxon-name>
              <tp:taxon-name-part taxon-name-part-type="genus">Leuroagathis</tp:taxon-name-part>
              <tp:taxon-name-part taxon-name-part-type="species">paulbakeri</tp:taxon-name-part>
              <object-id xmlns:xlink="http://www.w3.org/1999/xlink" content-type="zoobank" xlink:type="simple">http://zoobank.org/5AEB324A-084A-48DF-9FC1-FBDEA27D954A</object-id>
            </tp:taxon-name><tp:taxon-authority>Sharkey</tp:taxon-authority><tp:taxon-status xmlns:xlink="http://www.w3.org/1999/xlink" xlink:type="simple">sp. n.</tp:taxon-status></tp:nomenclature><tp:treatment-sec sec-type="etymology" id="SECID0E2GBI"><title>Etymology.</title><p>Named in honor of Mr. Paul Baker who obtained the highest mark (100%) in the written exam of Ent. 770 in the fall of 2015.</p></tp:treatment-sec><tp:treatment-sec sec-type="diagnosis" id="SECID0EAHBI"><title>Diagnosis.</title><p>Body length 4.5 mm; ovipositor length/body length ratio = 0.8. Interantennal space with a flat triangular elevation that narrows to a short ridge posteriorly and then divides into two short carinae that approach the median ocellus. Antenna with 29 flagellomeres. Third labial (penultimate) palpomere small but easily visible, much smaller than apical palpomere. Scutellar groove with 6 longitudinal ridges. Fore tibia with 7-8 thickened spines; mid tibia with 9 pegs; hind tibia with 12 pegs. First median tergite produced laterally around spiracles. Second median tergite widened apically.</p><fig id="F33" position="float" orientation="portrait"><label>Figure 10.</label><caption><p>
                  <italic><tp:taxon-name><tp:taxon-name-part taxon-name-part-type="genus">Leuroagathis</tp:taxon-name-part> <tp:taxon-name-part taxon-name-part-type="species">paulbakeri</tp:taxon-name-part></tp:taxon-name></italic> holotype female: <bold>a</bold> lateral habitus <bold>b</bold> wings <bold>c</bold> dorsal head <bold>d</bold> lateral head <bold>e</bold> lateral mesosoma <bold>f</bold> dorsal thorax <bold>g</bold> propodeum <bold>h</bold> metasomal terga 1-3.</p></caption><graphic xmlns:xlink="http://www.w3.org/1999/xlink" xlink:href="zookeys-660-107-g033.jpg" position="float" orientation="portrait" xlink:type="simple" id="oo_125949.jpg"/></fig></tp:treatment-sec><tp:treatment-sec sec-type="material" id="SECID0ENIBI"><title>Specimens examined.</title><p>
              <bold>Holotype</bold> ♀ (H369), THAILAND, Prachuab Khiri Khan, Khao Sam Roi Yot NP, foot of Khao Taen, <named-content xmlns:xlink="http://www.w3.org/1999/xlink" content-type="dwc:verbatimCoordinates" xlink:type="simple"><named-content content-type="geo-json" specific-use="{&#34;type&#34;:&#34;Point&#34;,&#34;coordinates&#34;:[99.966467,12.145833]}" id="NCID0EYIBI" xlink:type="simple">12°8.75'N, 99°57.988'E</named-content></named-content>, 1 m, Malaise trap, 17–24.v.2009, Yai Amnad leg.</p></tp:treatment-sec><tp:treatment-sec sec-type="distribution" id="SECID0E4IBI"><title>Distribution.</title><p>Known only from the type specimen collected in Khao Sam Roi Yot National Park, Thailand. For a distribution map go to: <ext-link xmlns:xlink="http://www.w3.org/1999/xlink" xlink:type="simple" ext-link-type="uri" xlink:href="http://bit.ly/29hEQ95">http://bit.ly/29hEQ95</ext-link></p></tp:treatment-sec></tp:taxon-treatment>
