# Supplementary material for: Ten new genera of Agathidini (Hymenoptera, Braconidae, Agathidinae) from Southeast Asia
Source: Zookeys. 2017 Mar 13;(660):107–50. doi: 10.3897/zookeys.660.12390 (PMC5549531; doi:10.3897/zookeys.660.12390)
Supplement: XML Treatment for Liragathis [file zookeys.660.12390-treatment16.xml]

<!DOCTYPE tp:taxon-treatment
  PUBLIC "-//TaxonX//DTD Taxonomic Treatment Publishing DTD v0 20100105//EN" "tax-treatment-NSO.dtd">
<tp:taxon-treatment xmlns:tp="http://www.plazi.org/taxpub"><tp:treatment-meta><kwd-group><label>Taxon classification</label><kwd><named-content xmlns:xlink="http://www.w3.org/1999/xlink" content-type="kingdom">Animalia</named-content></kwd><kwd><named-content xmlns:xlink="http://www.w3.org/1999/xlink" content-type="order">Hymenoptera</named-content></kwd><kwd><named-content xmlns:xlink="http://www.w3.org/1999/xlink" content-type="family">Braconidae</named-content></kwd></kwd-group><mixed-citation publication-type="journal"><person-group><name><surname>Sharkey</surname><given-names>Michael J.</given-names></name><name><surname>Chapman</surname><given-names>Eric</given-names></name></person-group><article-title>Ten new genera of <tp:taxon-name><tp:taxon-name-part taxon-name-part-type="genus">Agathidini</tp:taxon-name-part></tp:taxon-name> (<tp:taxon-name><tp:taxon-name-part taxon-name-part-type="order">Hymenoptera</tp:taxon-name-part></tp:taxon-name>, <tp:taxon-name><tp:taxon-name-part taxon-name-part-type="family">Braconidae</tp:taxon-name-part></tp:taxon-name>, <tp:taxon-name><tp:taxon-name-part taxon-name-part-type="subfamily">Agathidinae</tp:taxon-name-part></tp:taxon-name>) from Southeast Asia</article-title><source>Zookeys</source><day>13</day><month>3</month><year>2017</year><volume>2017</volume><issue>660</issue><fpage>107</fpage><lpage>150</lpage><pub-id pub-id-type="doi">10.3897/zookeys.660.12390</pub-id></mixed-citation></tp:treatment-meta><tp:nomenclature><tp:taxon-name>
              <tp:taxon-name-part taxon-name-part-type="genus">Liragathis</tp:taxon-name-part>
              <object-id xmlns:xlink="http://www.w3.org/1999/xlink" content-type="zoobank" xlink:type="simple">http://zoobank.org/70594E06-7AC3-4C4F-96EA-6E95B3F5FE3C</object-id>
            </tp:taxon-name><tp:taxon-authority>Sharkey</tp:taxon-authority><tp:taxon-status xmlns:xlink="http://www.w3.org/1999/xlink" xlink:type="simple">gen. n.</tp:taxon-status></tp:nomenclature><tp:treatment-sec sec-type="type species" id="SECID0ELKBI"><title>Type species.</title><p>
              <italic><tp:taxon-name><tp:taxon-name-part taxon-name-part-type="genus">Liragathis</tp:taxon-name-part> <tp:taxon-name-part taxon-name-part-type="species">baonai</tp:taxon-name-part></tp:taxon-name></italic> Sharkey, sp. n.</p></tp:treatment-sec><tp:treatment-sec sec-type="etymology" id="SECID0E3KBI"><title>Etymology.</title><p>
              <italic>Lira</italic> is Latin for ridge, as in the ridge made by a plow in the earth; it is a reference to the median longitudinal ridge on the first metasomal median tergite. Feminine.</p></tp:treatment-sec><tp:treatment-sec sec-type="diagnosis" id="SECID0EELBI"><title>Diagnosis.</title><p>Antennal sockets not margined with carinae. Interantennal space with a flat triangular elevation that narrows to a short ridge posteriorly approaching the median ocellus. Temple rounded in dorsal view. Third labial palpomere, about 1/2 length of apical palpomere. Notauli depressed and partly or entirely pitted. Scutellar triangle smooth or rugose. Dorsal margin of hind coxal cavities situated above ventral-most margin of metasomal foramen. Pegs on anterior surface of fore tibia absent. Hind trochantellus lacking longitudinal carinae. Second submarginal cell of fore wing varying from minute, cell about the same diameter as wing veins, to petiolate with petiole longer than cell diameter. <bold>First median tergite</bold> mostly with irregular striae, lateral and <bold>median carinae strong</bold>. Second median tergite wider than long. Second median tergite from mostly smooth with weak striae restricted to transverse depression, to almost completely striate; in the two species the mostly smooth anteromedial area has transverse or semicircular rugosities, much weaker but otherwise similar to those of <italic><tp:taxon-name><tp:taxon-name-part taxon-name-part-type="genus">Cymagathis</tp:taxon-name-part></tp:taxon-name></italic>.</p></tp:treatment-sec><tp:treatment-sec sec-type="distribution" id="SECID0EVLBI"><title>Distribution and diversity.</title><p>Known from India, Indonesia (Java) and Thailand.</p></tp:treatment-sec><tp:treatment-sec sec-type="biology" id="SECID0E1LBI"><title>Biology.</title><p>
              <italic><tp:taxon-name><tp:taxon-name-part taxon-name-part-type="genus">Liragathis</tp:taxon-name-part> <tp:taxon-name-part taxon-name-part-type="species">javana</tp:taxon-name-part></tp:taxon-name></italic> has been reared from <italic><tp:taxon-name><tp:taxon-name-part taxon-name-part-type="genus">Etiella</tp:taxon-name-part> <tp:taxon-name-part taxon-name-part-type="species">zinckenella</tp:taxon-name-part></tp:taxon-name></italic> (<tp:taxon-name><tp:taxon-name-part taxon-name-part-type="family">Pyralidae</tp:taxon-name-part></tp:taxon-name>).</p></tp:treatment-sec><tp:treatment-sec sec-type="New combinations" id="SECID0E2MBI"><title>New combinations.</title><p>
              <italic><tp:taxon-name><tp:taxon-name-part taxon-name-part-type="genus">Liragathis</tp:taxon-name-part> <tp:taxon-name-part taxon-name-part-type="species">relativa</tp:taxon-name-part></tp:taxon-name></italic> (Bhat and Gupta), comb. n. from <italic><tp:taxon-name><tp:taxon-name-part taxon-name-part-type="genus">Baeognatha</tp:taxon-name-part></tp:taxon-name></italic>. <italic><tp:taxon-name><tp:taxon-name-part taxon-name-part-type="genus">Liragathis</tp:taxon-name-part> <tp:taxon-name-part taxon-name-part-type="species">javana</tp:taxon-name-part></tp:taxon-name></italic> (Bhat and Gupta), comb. n. from <italic><tp:taxon-name><tp:taxon-name-part taxon-name-part-type="genus">Baeognatha</tp:taxon-name-part></tp:taxon-name></italic>.</p></tp:treatment-sec><tp:treatment-sec sec-type="key" id="SECID0EFOBI"><title>Key to Thai <italic><tp:taxon-name><tp:taxon-name-part taxon-name-part-type="genus">Liragathis</tp:taxon-name-part></tp:taxon-name></italic> species</title><table-wrap content-type="key" position="anchor" orientation="portrait"><table id="TID0EJKAI" rules="all"><tbody><tr><td rowspan="1" colspan="1">1</td><td rowspan="1" colspan="1">
                      <bold><xref ref-type="fig" rid="F34">a.</xref></bold> Mesoscutum mostly or entirely black</td><td rowspan="1" colspan="1">2</td></tr><tr><td rowspan="1" colspan="1">–</td><td rowspan="1" colspan="1">
                      <bold><xref ref-type="fig" rid="F34">b.</xref></bold> Mesoscutum mostly or entirely orange</td><td rowspan="1" colspan="1">
                      <bold><italic><tp:taxon-name><tp:taxon-name-part taxon-name-part-type="genus">Liragathis</tp:taxon-name-part> <tp:taxon-name-part taxon-name-part-type="species">javana</tp:taxon-name-part></tp:taxon-name></italic> (Bhat &amp; Gupta)</bold>
                    </td></tr><tr><td rowspan="1" colspan="1">2</td><td rowspan="1" colspan="1">
                      <bold><xref ref-type="fig" rid="F35">a.</xref></bold> Superior orbit of eye, between antennal insertion and eye, orange</td><td rowspan="1" colspan="1">
                      <bold><italic><tp:taxon-name><tp:taxon-name-part taxon-name-part-type="genus">Liragathis</tp:taxon-name-part> <tp:taxon-name-part taxon-name-part-type="species">baonai</tp:taxon-name-part></tp:taxon-name></italic> Sharkey, sp. n.</bold>
                    </td></tr><tr><td rowspan="1" colspan="1">–</td><td rowspan="1" colspan="1">
                      <bold><xref ref-type="fig" rid="F35">b.</xref></bold> Superior orbit of eye, between antennal insertion and eye, black</td><td rowspan="1" colspan="1">
                      <bold><italic><tp:taxon-name><tp:taxon-name-part taxon-name-part-type="genus">Liragathis</tp:taxon-name-part> <tp:taxon-name-part taxon-name-part-type="species">damnai</tp:taxon-name-part></tp:taxon-name></italic> Sharkey, sp. n.</bold>
                    </td></tr></tbody></table></table-wrap><fig id="F34" position="float" orientation="portrait"><label>
                Figure 1.</label><caption><p><tp:taxon-name><tp:taxon-name-part taxon-name-part-type="genus">Liragathis</tp:taxon-name-part></tp:taxon-name> key</p></caption><graphic xmlns:xlink="http://www.w3.org/1999/xlink" xlink:href="zookeys-660-107-g034.jpg" position="float" orientation="portrait" xlink:type="simple" id="oo_125950.jpg"/></fig><fig id="F35" position="float" orientation="portrait"><label>
                Figure 2.</label><caption><p><tp:taxon-name><tp:taxon-name-part taxon-name-part-type="genus">Liragathis</tp:taxon-name-part></tp:taxon-name> key</p></caption><graphic xmlns:xlink="http://www.w3.org/1999/xlink" xlink:href="zookeys-660-107-g035.jpg" position="float" orientation="portrait" xlink:type="simple" id="oo_125952.jpg"/></fig></tp:treatment-sec></tp:taxon-treatment>
