# Supplementary material for: Ten new genera of Agathidini (Hymenoptera, Braconidae, Agathidinae) from Southeast Asia
Source: Zookeys. 2017 Mar 13;(660):107–50. doi: 10.3897/zookeys.660.12390 (PMC5549531; doi:10.3897/zookeys.660.12390)
Supplement: XML Treatment for Liragathis baonai [file zookeys.660.12390-treatment17.xml]

<!DOCTYPE tp:taxon-treatment
  PUBLIC "-//TaxonX//DTD Taxonomic Treatment Publishing DTD v0 20100105//EN" "tax-treatment-NSO.dtd">
<tp:taxon-treatment xmlns:tp="http://www.plazi.org/taxpub"><tp:treatment-meta><kwd-group><label>Taxon classification</label><kwd><named-content xmlns:xlink="http://www.w3.org/1999/xlink" content-type="kingdom">Animalia</named-content></kwd><kwd><named-content xmlns:xlink="http://www.w3.org/1999/xlink" content-type="order">Hymenoptera</named-content></kwd><kwd><named-content xmlns:xlink="http://www.w3.org/1999/xlink" content-type="family">Braconidae</named-content></kwd></kwd-group><mixed-citation publication-type="journal"><person-group><name><surname>Sharkey</surname><given-names>Michael J.</given-names></name><name><surname>Chapman</surname><given-names>Eric</given-names></name></person-group><article-title>Ten new genera of <tp:taxon-name><tp:taxon-name-part taxon-name-part-type="genus">Agathidini</tp:taxon-name-part></tp:taxon-name> (<tp:taxon-name><tp:taxon-name-part taxon-name-part-type="order">Hymenoptera</tp:taxon-name-part></tp:taxon-name>, <tp:taxon-name><tp:taxon-name-part taxon-name-part-type="family">Braconidae</tp:taxon-name-part></tp:taxon-name>, <tp:taxon-name><tp:taxon-name-part taxon-name-part-type="subfamily">Agathidinae</tp:taxon-name-part></tp:taxon-name>) from Southeast Asia</article-title><source>Zookeys</source><day>13</day><month>3</month><year>2017</year><volume>2017</volume><issue>660</issue><fpage>107</fpage><lpage>150</lpage><pub-id pub-id-type="doi">10.3897/zookeys.660.12390</pub-id></mixed-citation></tp:treatment-meta><tp:nomenclature><tp:taxon-name>
              <tp:taxon-name-part taxon-name-part-type="genus">Liragathis</tp:taxon-name-part>
              <tp:taxon-name-part taxon-name-part-type="species">baonai</tp:taxon-name-part>
              <object-id xmlns:xlink="http://www.w3.org/1999/xlink" content-type="zoobank" xlink:type="simple">http://zoobank.org/71A70AB7-C1EB-457B-BD59-579A07AD192E</object-id>
            </tp:taxon-name><tp:taxon-authority>Sharkey</tp:taxon-authority><tp:taxon-status xmlns:xlink="http://www.w3.org/1999/xlink" xlink:type="simple">sp. n.</tp:taxon-status></tp:nomenclature><tp:treatment-sec sec-type="etymology" id="SECID0EUUBI"><title>Etymology.</title><p>
              <italic>Bao</italic> is Thai for light and <italic>nai</italic> is Thai for eye. The name refers to the pale color of the superior orbit of the eye.</p></tp:treatment-sec><tp:treatment-sec sec-type="diagnosis" id="SECID0E5UBI"><title>Diagnosis.</title><p>Body length 6.0 mm; ovipositor length/body length ratio = 1.0. Antenna with 35 flagellomeres. Third labial (penultimate) palpomere about ½ as long as apical palpomere. Scutellar groove with 3 longitudinal ridges. Propodeum rugose and mostly glabrous. Superior orbit of eye orange, posterior orbit also orange. Mesoscutum mostly punctate.</p><fig id="F36" position="float" orientation="portrait"><label>Figure 11.</label><caption><p>
                  <italic><tp:taxon-name><tp:taxon-name-part taxon-name-part-type="genus">Liragathis</tp:taxon-name-part> <tp:taxon-name-part taxon-name-part-type="species">baonai</tp:taxon-name-part></tp:taxon-name></italic> paratype female: <bold>a</bold> lateral habitus <bold>b</bold> hind tibia and tarsus <bold>c</bold> wings <bold>d</bold> dorsal head <bold>e</bold> lateral head <bold>f</bold> lateral mesosoma <bold>g</bold> dorsal thorax <bold>h</bold> propodeum and metasomal terga 1-3.</p></caption><graphic xmlns:xlink="http://www.w3.org/1999/xlink" xlink:href="zookeys-660-107-g036.jpg" position="float" orientation="portrait" xlink:type="simple" id="oo_125953.jpg"/></fig></tp:treatment-sec><tp:treatment-sec sec-type="material" id="SECID0ELWBI"><title>Specimens examined.</title><p>
              <bold>Holotype</bold> ♀ (H360), THAILAND, Nakhon Si Thammarat, Namtok Yong NP, behind campground lavatory, <named-content xmlns:xlink="http://www.w3.org/1999/xlink" content-type="dwc:verbatimCoordinates" xlink:type="simple"><named-content content-type="geo-json" specific-use="{&#34;type&#34;:&#34;Point&#34;,&#34;coordinates&#34;:[99.741800,8.173900]}" id="NCID0EWWBI" xlink:type="simple">8°10.434'N, 99°44.508'E</named-content></named-content>, 80 m, Malaise trap, 9–16.ix.2008, U-prai leg. <bold>Paratypes</bold>: ♀ (H282) THAILAND, Trang, Khao Pu-Khao Ya NP, <named-content xmlns:xlink="http://www.w3.org/1999/xlink" content-type="dwc:verbatimCoordinates" xlink:type="simple"><named-content content-type="geo-json" specific-use="{&#34;type&#34;:&#34;Point&#34;,&#34;coordinates&#34;:[99.797600,7.542233]}" id="NCID0EAXBI" xlink:type="simple">7°32.534'N, 99°47.856'E</named-content></named-content>, 145 m, Malaise trap, 2–9.xii.2005 M Sharkey leg. MALAYSIA: 2♀♀ (H5928, H16987), Pahang, Kuala Lompat, 1.ix.1999, <named-content xmlns:xlink="http://www.w3.org/1999/xlink" content-type="dwc:verbatimCoordinates" xlink:type="simple"><named-content content-type="geo-json" specific-use="{&#34;type&#34;:&#34;Point&#34;,&#34;coordinates&#34;:[102.223728,3.695631]}" id="NCID0EIXBI" xlink:type="simple">3°41'44.27"N, 102°13'25.42"E</named-content></named-content>, Nor Zaneedarwaty leg. ♀ (H16988), Selangor, Kuala Sawit, <named-content xmlns:xlink="http://www.w3.org/1999/xlink" content-type="dwc:verbatimCoordinates" xlink:type="simple"><named-content content-type="geo-json" specific-use="{&#34;type&#34;:&#34;Point&#34;,&#34;coordinates&#34;:[101.616667,3.183333]}" id="NCID0EQXBI" xlink:type="simple">3°11'N, 101°37'E</named-content></named-content>, 22.xi.1999, Nor Zaneedarwaty leg.</p></tp:treatment-sec><tp:treatment-sec sec-type="distribution" id="SECID0EVXBI"><title>Distribution.</title><p>Known only from the specimens collected in Thailand. For a distribution map go to: <ext-link xmlns:xlink="http://www.w3.org/1999/xlink" xlink:type="simple" ext-link-type="uri" xlink:href="http://bit.ly/23QN2Ik">http://bit.ly/23QN2Ik</ext-link></p></tp:treatment-sec></tp:taxon-treatment>
