# Supplementary material for: Ten new genera of Agathidini (Hymenoptera, Braconidae, Agathidinae) from Southeast Asia
Source: Zookeys. 2017 Mar 13;(660):107–50. doi: 10.3897/zookeys.660.12390 (PMC5549531; doi:10.3897/zookeys.660.12390)
Supplement: XML Treatment for Liragathis damnai [file zookeys.660.12390-treatment18.xml]

<!DOCTYPE tp:taxon-treatment
  PUBLIC "-//TaxonX//DTD Taxonomic Treatment Publishing DTD v0 20100105//EN" "tax-treatment-NSO.dtd">
<tp:taxon-treatment xmlns:tp="http://www.plazi.org/taxpub"><tp:treatment-meta><kwd-group><label>Taxon classification</label><kwd><named-content xmlns:xlink="http://www.w3.org/1999/xlink" content-type="kingdom">Animalia</named-content></kwd><kwd><named-content xmlns:xlink="http://www.w3.org/1999/xlink" content-type="order">Hymenoptera</named-content></kwd><kwd><named-content xmlns:xlink="http://www.w3.org/1999/xlink" content-type="family">Braconidae</named-content></kwd></kwd-group><mixed-citation publication-type="journal"><person-group><name><surname>Sharkey</surname><given-names>Michael J.</given-names></name><name><surname>Chapman</surname><given-names>Eric</given-names></name></person-group><article-title>Ten new genera of <tp:taxon-name><tp:taxon-name-part taxon-name-part-type="genus">Agathidini</tp:taxon-name-part></tp:taxon-name> (<tp:taxon-name><tp:taxon-name-part taxon-name-part-type="order">Hymenoptera</tp:taxon-name-part></tp:taxon-name>, <tp:taxon-name><tp:taxon-name-part taxon-name-part-type="family">Braconidae</tp:taxon-name-part></tp:taxon-name>, <tp:taxon-name><tp:taxon-name-part taxon-name-part-type="subfamily">Agathidinae</tp:taxon-name-part></tp:taxon-name>) from Southeast Asia</article-title><source>Zookeys</source><day>13</day><month>3</month><year>2017</year><volume>2017</volume><issue>660</issue><fpage>107</fpage><lpage>150</lpage><pub-id pub-id-type="doi">10.3897/zookeys.660.12390</pub-id></mixed-citation></tp:treatment-meta><tp:nomenclature><tp:taxon-name>
              <tp:taxon-name-part taxon-name-part-type="genus">Liragathis</tp:taxon-name-part>
              <tp:taxon-name-part taxon-name-part-type="species">damnai</tp:taxon-name-part>
              <object-id xmlns:xlink="http://www.w3.org/1999/xlink" content-type="zoobank" xlink:type="simple">http://zoobank.org/DC404004-2052-4A4C-8180-6D012BF3CFE9</object-id>
            </tp:taxon-name><tp:taxon-authority>Sharkey</tp:taxon-authority><tp:taxon-status xmlns:xlink="http://www.w3.org/1999/xlink" xlink:type="simple">sp. n.</tp:taxon-status></tp:nomenclature><tp:treatment-sec sec-type="etymology" id="SECID0EHZBI"><title>Etymology.</title><p>
              <italic>Dam</italic> is Thai for black and <italic>nai</italic> is Thai for eye. The name refers to the black color of the superior orbit of the eye.</p></tp:treatment-sec><tp:treatment-sec sec-type="diagnosis" id="SECID0ERZBI"><title>Diagnosis.</title><p>Body length 5.3 mm; ovipositor length/body length ratio = 0.7. Antenna with 33 flagellomeres. Third labial (penultimate) palpomere about ½ as long as apical palpomere. Scutellar groove with 3 longitudinal ridges. Fore tibia lacking pegs; mid tibia with 3 pegs; hind tibia with 6 pegs. Fore tibia lacking pegs; mid tibia with 3 pegs; hind tibia with 6–8 pegs. Propodeum rugose but with discernible large <ext-link xmlns:xlink="http://www.w3.org/1999/xlink" xlink:type="simple" ext-link-type="uri" xlink:href="http://portal.hymao.org/projects/32/public/ontology_class/show/9478">areolae</ext-link> as in some <italic><tp:taxon-name><tp:taxon-name-part taxon-name-part-type="genus">Lytopylus</tp:taxon-name-part></tp:taxon-name></italic> species. Superior orbit of eye black, posterior orbit orange. Mesoscutum mostly rugose.</p><fig id="F37" position="float" orientation="portrait"><label>Figure 12.</label><caption><p>
                  <italic><tp:taxon-name><tp:taxon-name-part taxon-name-part-type="genus">Liragathis</tp:taxon-name-part> <tp:taxon-name-part taxon-name-part-type="species">damnai</tp:taxon-name-part></tp:taxon-name></italic> paratype female: <bold>a</bold> dorsal head <bold>b</bold> lateral habitus <bold>b</bold> hind tibia and tarsus <bold>c</bold> dorsal thorax <bold>d</bold> scutellum and propodeum <bold>e</bold> metasomal terga 1-3 <bold>f</bold> fore wing <bold>g</bold> hind wing.</p></caption><graphic xmlns:xlink="http://www.w3.org/1999/xlink" xlink:href="zookeys-660-107-g037.jpg" position="float" orientation="portrait" xlink:type="simple" id="oo_125954.jpg"/></fig></tp:treatment-sec><tp:treatment-sec sec-type="material" id="SECID0EG2BI"><title>Specimens examined.</title><p>
              <bold>Holotype</bold> ♀ (H468), THAILAND Chiang Mai, Doi Chiang Dao WS, Pha Tang unit, <named-content xmlns:xlink="http://www.w3.org/1999/xlink" content-type="dwc:verbatimCoordinates" xlink:type="simple"><named-content content-type="geo-json" specific-use="{&#34;type&#34;:&#34;Point&#34;,&#34;coordinates&#34;:[98.914767,19.416300]}" id="NCID0ER2BI" xlink:type="simple">19°24.978'N, 98°54.886'E</named-content></named-content>, 526 m, Malaise trap, 24–31.iii.2008, Songkran &amp; Apichart leg. <bold>Paratypes</bold>: THAILAND: ♀ (H999), Lampang Chae Son NP, Youthcamp/meeting hall, <named-content xmlns:xlink="http://www.w3.org/1999/xlink" content-type="dwc:verbatimCoordinates" xlink:type="simple"><named-content content-type="geo-json" specific-use="{&#34;type&#34;:&#34;Point&#34;,&#34;coordinates&#34;:[99.470150,18.831100]}" id="NCID0E22BI" xlink:type="simple">18°49.866'N, 99°28.209'E</named-content></named-content>, 476 m, Malaise trap, 15-22.iii.2008 B Kwannui &amp; A. Sukpeng leg. ♀ (H2416), Lampang Chae Son NP Youthcamp, <named-content xmlns:xlink="http://www.w3.org/1999/xlink" content-type="dwc:verbatimCoordinates" xlink:type="simple"><named-content content-type="geo-json" specific-use="{&#34;type&#34;:&#34;Point&#34;,&#34;coordinates&#34;:[99.470933,18.830433]}" id="NCID0ED3BI" xlink:type="simple">18°49.826'N, 99°28.256'E</named-content></named-content>, 455 m, Malaise trap, 1–7.iv.2008 B Kwannui &amp; A. Sukpeng leg. ♀ (H397), Chiang Mai, Queen Sirikit Botanic Garden, <named-content xmlns:xlink="http://www.w3.org/1999/xlink" content-type="dwc:verbatimCoordinates" xlink:type="simple"><named-content content-type="geo-json" specific-use="{&#34;type&#34;:&#34;Point&#34;,&#34;coordinates&#34;:[98.859861,18.882639]}" id="NCID0EL3BI" xlink:type="simple">18°52'57.5"N, 98°51'35.5"E</named-content></named-content>, 17–24.ii.2009, MT K Kaewjanta &amp; R. Sawkord leg.</p></tp:treatment-sec><tp:treatment-sec sec-type="distribution" id="SECID0EQ3BI"><title>Distribution.</title><p>Known only from the specimens collected in Thailand. For a distribution map go to: <ext-link xmlns:xlink="http://www.w3.org/1999/xlink" xlink:type="simple" ext-link-type="uri" xlink:href="http://bit.ly/22WZjoH">http://bit.ly/22WZjoH</ext-link></p><!--PageBreak--><!--PageBreak--></tp:treatment-sec></tp:taxon-treatment>
