# Supplementary material for: Ten new genera of Agathidini (Hymenoptera, Braconidae, Agathidinae) from Southeast Asia
Source: Zookeys. 2017 Mar 13;(660):107–50. doi: 10.3897/zookeys.660.12390 (PMC5549531; doi:10.3897/zookeys.660.12390)
Supplement: XML Treatment for Liragathis javana [file zookeys.660.12390-treatment19.xml]

<!DOCTYPE tp:taxon-treatment
  PUBLIC "-//TaxonX//DTD Taxonomic Treatment Publishing DTD v0 20100105//EN" "tax-treatment-NSO.dtd">
<tp:taxon-treatment xmlns:tp="http://www.plazi.org/taxpub"><tp:treatment-meta><kwd-group><label>Taxon classification</label><kwd><named-content xmlns:xlink="http://www.w3.org/1999/xlink" content-type="kingdom">Animalia</named-content></kwd><kwd><named-content xmlns:xlink="http://www.w3.org/1999/xlink" content-type="order">Hymenoptera</named-content></kwd><kwd><named-content xmlns:xlink="http://www.w3.org/1999/xlink" content-type="family">Braconidae</named-content></kwd></kwd-group><mixed-citation publication-type="journal"><person-group><name><surname>Sharkey</surname><given-names>Michael J.</given-names></name><name><surname>Chapman</surname><given-names>Eric</given-names></name></person-group><article-title>Ten new genera of <tp:taxon-name><tp:taxon-name-part taxon-name-part-type="genus">Agathidini</tp:taxon-name-part></tp:taxon-name> (<tp:taxon-name><tp:taxon-name-part taxon-name-part-type="order">Hymenoptera</tp:taxon-name-part></tp:taxon-name>, <tp:taxon-name><tp:taxon-name-part taxon-name-part-type="family">Braconidae</tp:taxon-name-part></tp:taxon-name>, <tp:taxon-name><tp:taxon-name-part taxon-name-part-type="subfamily">Agathidinae</tp:taxon-name-part></tp:taxon-name>) from Southeast Asia</article-title><source>Zookeys</source><day>13</day><month>3</month><year>2017</year><volume>2017</volume><issue>660</issue><fpage>107</fpage><lpage>150</lpage><pub-id pub-id-type="doi">10.3897/zookeys.660.12390</pub-id></mixed-citation></tp:treatment-meta><tp:nomenclature><tp:taxon-name>
              <tp:taxon-name-part taxon-name-part-type="genus">Liragathis</tp:taxon-name-part>
              <tp:taxon-name-part taxon-name-part-type="species">javana</tp:taxon-name-part>
            </tp:taxon-name><tp:taxon-authority>(Bhat and Gupta)</tp:taxon-authority><tp:nomenclature-citation-list><tp:nomenclature-citation><tp:taxon-name>
                  <tp:taxon-name-part taxon-name-part-type="genus">Baeognatha</tp:taxon-name-part> <tp:taxon-name-part taxon-name-part-type="species">javana</tp:taxon-name-part></tp:taxon-name><comment>Bhat &amp; Gupta, 1977.</comment></tp:nomenclature-citation></tp:nomenclature-citation-list></tp:nomenclature><tp:treatment-sec sec-type="diagnosis" id="SECID0EM5BI"><title>Diagnosis.</title><p>Body length 6.0 mm; ovipositor length/body length ratio = 0.8. Antenna with 33 flagellomeres. Third labial (penultimate) palpomere about ½ as long as apical palpomere. Scutellar groove with 3 longitudinal ridges. Fore tibia lacking pegs; mid tibia with 4 pegs; hind tibia with 5 pegs. Posterior orbit of eye orange. Mesoscutum, scutellum, pronotum and part of mesopleuron orange. Second median tergite wide, about two times wider than long. Similar to <italic><tp:taxon-name><tp:taxon-name-part taxon-name-part-type="genus">Liragathis</tp:taxon-name-part> <tp:taxon-name-part taxon-name-part-type="species">relativa</tp:taxon-name-part></tp:taxon-name></italic> (Bhat and Gupta). Second submarginal cell of <italic><tp:taxon-name><tp:taxon-name-part taxon-name-part-type="genus">Liragathis</tp:taxon-name-part> <tp:taxon-name-part taxon-name-part-type="species">javana</tp:taxon-name-part></tp:taxon-name></italic> much larger.</p><fig id="F38" position="float" orientation="portrait"><label>Figure 13.</label><caption><p>
                  <italic><tp:taxon-name><tp:taxon-name-part taxon-name-part-type="genus">Liragathis</tp:taxon-name-part> <tp:taxon-name-part taxon-name-part-type="species">javana</tp:taxon-name-part></tp:taxon-name></italic> female: <bold>a</bold> lateral habitus <bold>b</bold> wings <bold>c</bold> dorsal head <bold>d</bold> lateral head <bold>e</bold> lateral mesosoma <bold>f</bold> dorsal thorax <bold>g</bold> propodeum and metasomal terga 1-3 <bold>h</bold> holotype lateral habitus.</p></caption><graphic xmlns:xlink="http://www.w3.org/1999/xlink" xlink:href="zookeys-660-107-g038.jpg" position="float" orientation="portrait" xlink:type="simple" id="oo_125955.jpg"/></fig></tp:treatment-sec><tp:treatment-sec sec-type="material" id="SECID0EQACI"><title>Specimens examined.</title><p>
              <bold>Holotype</bold> ♀, Indonesia, Java, Bogor (=Buitenzorg), 15.ix.1956, ex. <tp:taxon-name><tp:taxon-name-part taxon-name-part-type="genus">Etiella</tp:taxon-name-part> <tp:taxon-name-part taxon-name-part-type="species">zinckenella</tp:taxon-name-part></tp:taxon-name> M Satarchi, <named-content xmlns:xlink="http://www.w3.org/1999/xlink" content-type="dwc:institutional_code" xlink:type="simple">USNM</named-content>, examined). <bold>Other</bold>: Indonesia: 5♀♀, 2♂♂ (H16989 - H16992), Central Java, Tepus, <named-content xmlns:xlink="http://www.w3.org/1999/xlink" content-type="dwc:verbatimCoordinates" xlink:type="simple"><named-content content-type="geo-json" specific-use="{&#34;type&#34;:&#34;Point&#34;,&#34;coordinates&#34;:[110.883333,-6.816667]}" id="NCID0EHBCI" xlink:type="simple">6°49'S, 110°53'E</named-content></named-content>, 7.v.1990, host <italic><tp:taxon-name><tp:taxon-name-part taxon-name-part-type="genus">Etiella</tp:taxon-name-part></tp:taxon-name></italic> sp. [<tp:taxon-name><tp:taxon-name-part taxon-name-part-type="family">Pyralidae</tp:taxon-name-part></tp:taxon-name>], coll. G.C. Luther (EMEC).Thailand: ♀ (H628), Phetchabun, Nam Nao NP check point, <named-content xmlns:xlink="http://www.w3.org/1999/xlink" content-type="dwc:verbatimCoordinates" xlink:type="simple"><named-content content-type="geo-json" specific-use="{&#34;type&#34;:&#34;Point&#34;,&#34;coordinates&#34;:[101.562567,16.728117]}" id="NCID0E2BCI" xlink:type="simple">16°43.687'N, 101°33.754'E</named-content></named-content>, 924 m, Malaise trap, 5–12.v.2007, Noopean Hongyothi leg. ♀ (H458), Phetchabun, Nam Nao NP check point, <named-content xmlns:xlink="http://www.w3.org/1999/xlink" content-type="dwc:verbatimCoordinates" xlink:type="simple"><named-content content-type="geo-json" specific-use="{&#34;type&#34;:&#34;Point&#34;,&#34;coordinates&#34;:[101.563283,16.728250]}" id="NCID0EDCCI" xlink:type="simple">16°43.695'N, 101°33.797'E</named-content></named-content>, 921 m, Malaise trap, 28.iv–5.v.2007, Leng Janteab leg. ♀ (H2406), Phetchabun, Nam Nao NP check point <named-content xmlns:xlink="http://www.w3.org/1999/xlink" content-type="dwc:verbatimCoordinates" xlink:type="simple"><named-content content-type="geo-json" specific-use="{&#34;type&#34;:&#34;Point&#34;,&#34;coordinates&#34;:[101.563283,16.728250]}" id="NCID0ELCCI" xlink:type="simple">16°43.695'N, 101°33.797'E</named-content></named-content>, 921 m, Malaise trap, 5–12.v.2007, Leng Janteab leg. ♀ (H419), Kanchanaburi, Khuean Srinagarindra NP, Tha Thung-na/Chong Kraborg, <named-content xmlns:xlink="http://www.w3.org/1999/xlink" content-type="dwc:verbatimCoordinates" xlink:type="simple"><named-content content-type="geo-json" specific-use="{&#34;type&#34;:&#34;Point&#34;,&#34;coordinates&#34;:[98.883917,14.499533]}" id="NCID0ETCCI" xlink:type="simple">14°29.972'N, 98°53.035'E</named-content></named-content>, 210 m, Malaise trap, 19–26.iii.2009, Boonnam &amp; Phumarin leg. ♀ (H366), Kanchanaburi, Khuean Srinagarindra NP, Tha Thung-na/Chong Kraborg, <named-content xmlns:xlink="http://www.w3.org/1999/xlink" content-type="dwc:verbatimCoordinates" xlink:type="simple"><named-content content-type="geo-json" specific-use="{&#34;type&#34;:&#34;Point&#34;,&#34;coordinates&#34;:[98.883917,14.499533]}" id="NCID0E2CCI" xlink:type="simple">14°29.972'N, 98°53.035'E</named-content></named-content>, 210 m, Malaise trap, 26.iii–2.iv.2009, Boonnam &amp; Phumarin leg.</p></tp:treatment-sec><tp:treatment-sec sec-type="distribution" id="SECID0EADCI"><title>Distribution.</title><p>Known only from the specimens collected in Thailand and Indonesia. For a distribution map go to: <ext-link xmlns:xlink="http://www.w3.org/1999/xlink" xlink:type="simple" ext-link-type="uri" xlink:href="http://bit.ly/2ajVCca">http://bit.ly/2ajVCca</ext-link></p></tp:treatment-sec></tp:taxon-treatment>
