# Supplementary material for: Ten new genera of Agathidini (Hymenoptera, Braconidae, Agathidinae) from Southeast Asia
Source: Zookeys. 2017 Mar 13;(660):107–50. doi: 10.3897/zookeys.660.12390 (PMC5549531; doi:10.3897/zookeys.660.12390)
Supplement: XML Treatment for Scabagathis [file zookeys.660.12390-treatment20.xml]

<!DOCTYPE tp:taxon-treatment
  PUBLIC "-//TaxonX//DTD Taxonomic Treatment Publishing DTD v0 20100105//EN" "tax-treatment-NSO.dtd">
<tp:taxon-treatment xmlns:tp="http://www.plazi.org/taxpub"><tp:treatment-meta><kwd-group><label>Taxon classification</label><kwd><named-content xmlns:xlink="http://www.w3.org/1999/xlink" content-type="kingdom">Animalia</named-content></kwd><kwd><named-content xmlns:xlink="http://www.w3.org/1999/xlink" content-type="order">Hymenoptera</named-content></kwd><kwd><named-content xmlns:xlink="http://www.w3.org/1999/xlink" content-type="family">Braconidae</named-content></kwd></kwd-group><mixed-citation publication-type="journal"><person-group><name><surname>Sharkey</surname><given-names>Michael J.</given-names></name><name><surname>Chapman</surname><given-names>Eric</given-names></name></person-group><article-title>Ten new genera of <tp:taxon-name><tp:taxon-name-part taxon-name-part-type="genus">Agathidini</tp:taxon-name-part></tp:taxon-name> (<tp:taxon-name><tp:taxon-name-part taxon-name-part-type="order">Hymenoptera</tp:taxon-name-part></tp:taxon-name>, <tp:taxon-name><tp:taxon-name-part taxon-name-part-type="family">Braconidae</tp:taxon-name-part></tp:taxon-name>, <tp:taxon-name><tp:taxon-name-part taxon-name-part-type="subfamily">Agathidinae</tp:taxon-name-part></tp:taxon-name>) from Southeast Asia</article-title><source>Zookeys</source><day>13</day><month>3</month><year>2017</year><volume>2017</volume><issue>660</issue><fpage>107</fpage><lpage>150</lpage><pub-id pub-id-type="doi">10.3897/zookeys.660.12390</pub-id></mixed-citation></tp:treatment-meta><tp:nomenclature><tp:taxon-name>
              <tp:taxon-name-part taxon-name-part-type="genus">Scabagathis</tp:taxon-name-part>
              <object-id xmlns:xlink="http://www.w3.org/1999/xlink" content-type="zoobank" xlink:type="simple">http://zoobank.org/AF5DB06A-7A3F-466D-85A0-ABA92D2D2F85</object-id>
            </tp:taxon-name><tp:taxon-authority>Sharkey</tp:taxon-authority><tp:taxon-status xmlns:xlink="http://www.w3.org/1999/xlink" xlink:type="simple">gen. n.</tp:taxon-status></tp:nomenclature><tp:treatment-sec sec-type="type species" id="SECID0EOECI"><title>Type species.</title><p>
              <italic><tp:taxon-name><tp:taxon-name-part taxon-name-part-type="genus">Scabagathis</tp:taxon-name-part> <tp:taxon-name-part taxon-name-part-type="species">emilynadeauae</tp:taxon-name-part></tp:taxon-name></italic> Sharkey, sp. n.</p></tp:treatment-sec><tp:treatment-sec sec-type="etymology" id="SECID0E6ECI"><title>Etymology.</title><p>
              <italic>Scaber</italic> is Latin for rough, scabby, mangy; here it refers to the rough (rugose) sculpture on the vertex of the head. Feminine.</p></tp:treatment-sec><tp:treatment-sec sec-type="diagnosis" id="SECID0EHFCI"><title>Diagnosis.</title><p>
              <bold>Vertex of head with rugose sculpture</bold>. Head and mesosoma both black and orange; metasomal terga mostly black; base of first median tergite whitish; basal half of <ext-link xmlns:xlink="http://www.w3.org/1999/xlink" xlink:type="simple" ext-link-type="uri" xlink:href="http://portal.hymao.org/projects/32/public/ontology_class/show/4543">second median tergite</ext-link> whitish yellow. Fore wing <bold>hyaline, not more infuscate in distal half</bold>. Antennal sockets not margined with carinae. Interantennal space with a flat triangular elevation that narrows to a short ridge posteriorly. Temple rounded in dorsal view. <bold>Third labial palpomere absent, palpus 3-segmented</bold>. Notauli depressed and partly or entirely pitted. Scutellar triangle <bold>rugose</bold>. Dorsal margin of hind coxal cavities situated above ventral-most margin of metasomal foramen. Pegs on anterior surface of fore tibia absent. Hind trochantellus lacking longitudinal carinae. <!--PageBreak--><!--PageBreak-->Second submarginal cell of fore wing minute, cell about the same diameter as wing veins. First median tergite entirely, finely, irregularly striate; lateral carina weak. Second median tergite <bold>longer than wide</bold>. Second median tergite entirely, finely, irregularly striate, with striae ending evenly near apex of tergite.</p></tp:treatment-sec><tp:treatment-sec sec-type="distribution" id="SECID0E1FCI"><title>Distribution and diversity.</title><p>Known only from the type species from Thailand.</p></tp:treatment-sec><tp:treatment-sec sec-type="biology" id="SECID0E6FCI"><title>Biology.</title><p>Unknown.</p></tp:treatment-sec></tp:taxon-treatment>
