# Supplementary material for: Ten new genera of Agathidini (Hymenoptera, Braconidae, Agathidinae) from Southeast Asia
Source: Zookeys. 2017 Mar 13;(660):107–50. doi: 10.3897/zookeys.660.12390 (PMC5549531; doi:10.3897/zookeys.660.12390)
Supplement: XML Treatment for Scabagathis emilynadeauae [file zookeys.660.12390-treatment21.xml]

<!DOCTYPE tp:taxon-treatment
  PUBLIC "-//TaxonX//DTD Taxonomic Treatment Publishing DTD v0 20100105//EN" "tax-treatment-NSO.dtd">
<tp:taxon-treatment xmlns:tp="http://www.plazi.org/taxpub"><tp:treatment-meta><kwd-group><label>Taxon classification</label><kwd><named-content xmlns:xlink="http://www.w3.org/1999/xlink" content-type="kingdom">Animalia</named-content></kwd><kwd><named-content xmlns:xlink="http://www.w3.org/1999/xlink" content-type="order">Hymenoptera</named-content></kwd><kwd><named-content xmlns:xlink="http://www.w3.org/1999/xlink" content-type="family">Braconidae</named-content></kwd></kwd-group><mixed-citation publication-type="journal"><person-group><name><surname>Sharkey</surname><given-names>Michael J.</given-names></name><name><surname>Chapman</surname><given-names>Eric</given-names></name></person-group><article-title>Ten new genera of <tp:taxon-name><tp:taxon-name-part taxon-name-part-type="genus">Agathidini</tp:taxon-name-part></tp:taxon-name> (<tp:taxon-name><tp:taxon-name-part taxon-name-part-type="order">Hymenoptera</tp:taxon-name-part></tp:taxon-name>, <tp:taxon-name><tp:taxon-name-part taxon-name-part-type="family">Braconidae</tp:taxon-name-part></tp:taxon-name>, <tp:taxon-name><tp:taxon-name-part taxon-name-part-type="subfamily">Agathidinae</tp:taxon-name-part></tp:taxon-name>) from Southeast Asia</article-title><source>Zookeys</source><day>13</day><month>3</month><year>2017</year><volume>2017</volume><issue>660</issue><fpage>107</fpage><lpage>150</lpage><pub-id pub-id-type="doi">10.3897/zookeys.660.12390</pub-id></mixed-citation></tp:treatment-meta><tp:nomenclature><tp:taxon-name>
              <tp:taxon-name-part taxon-name-part-type="genus">Scabagathis</tp:taxon-name-part>
              <tp:taxon-name-part taxon-name-part-type="species">emilynadeauae</tp:taxon-name-part>
              <object-id xmlns:xlink="http://www.w3.org/1999/xlink" content-type="zoobank" xlink:type="simple">http://zoobank.org/61C5A34B-8C38-4DEA-ADC5-016B42790918</object-id>
            </tp:taxon-name><tp:taxon-authority>Sharkey</tp:taxon-authority><tp:taxon-status xmlns:xlink="http://www.w3.org/1999/xlink" xlink:type="simple">sp. n.</tp:taxon-status></tp:nomenclature><tp:treatment-sec sec-type="etymology" id="SECID0EMHCI"><title>Etymology.</title><p>Named in honor of Ms. Emily Nadeau who obtained the highest mark in the weekly quizzes of Ent. 770 in the fall of 2015.</p></tp:treatment-sec><tp:treatment-sec sec-type="diagnosis" id="SECID0ERHCI"><title>Diagnosis.</title><p>Body length 5.1 mm; ovipositor length/body length ratio = 0.6. Antenna with 31 flagellomeres. Scutellar groove with 3 longitudinal ridges. Fore tibia without thickened spines or pegs; mid tibia with 2 pegs; hind tibia missing. First median tergite whitish at extreme base. Second median tergite whitish in basal half.</p><fig id="F39" position="float" orientation="portrait"><label>Figure 14.</label><caption><p>
                  <italic><tp:taxon-name><tp:taxon-name-part taxon-name-part-type="genus">Scabagathis</tp:taxon-name-part> <tp:taxon-name-part taxon-name-part-type="species">emilynadeauae</tp:taxon-name-part></tp:taxon-name></italic> holotype female: <bold>a</bold> lateral habitus <bold>b</bold> wings <bold>c</bold> dorsal head <bold>d</bold> lateral head <bold>e</bold> lateral mesosoma <bold>f</bold> dorsal thorax <bold>g</bold> propodeum <bold>h</bold> metasomal terga 1-3.</p></caption><graphic xmlns:xlink="http://www.w3.org/1999/xlink" xlink:href="zookeys-660-107-g039.jpg" position="float" orientation="portrait" xlink:type="simple" id="oo_125956.jpg"/></fig></tp:treatment-sec><tp:treatment-sec sec-type="material" id="SECID0E5ICI"><title>Specimens examined.</title><p>
              <bold>Holotype</bold> ♀ (H033), Thailand, Trang, Nayong, Khaochong, 24–27.vi.2005, <named-content xmlns:xlink="http://www.w3.org/1999/xlink" content-type="dwc:verbatimCoordinates" xlink:type="simple"><named-content content-type="geo-json" specific-use="{&#34;type&#34;:&#34;Point&#34;,&#34;coordinates&#34;:[99.789483,7.550633]}" id="NCID0EJJCI" xlink:type="simple">7°33.038'N, 99°47.369'E</named-content></named-content>, 75 m, Malaise trap.</p></tp:treatment-sec><tp:treatment-sec sec-type="distribution" id="SECID0EOJCI"><title>Distribution.</title><p>Known only from the type specimen collected in Thailand. For a distribution map go to: <ext-link xmlns:xlink="http://www.w3.org/1999/xlink" xlink:type="simple" ext-link-type="uri" xlink:href="http://bit.ly/29kPFrZ">http://bit.ly/29kPFrZ</ext-link></p></tp:treatment-sec></tp:taxon-treatment>
