# Supplementary material for: Ten new genera of Agathidini (Hymenoptera, Braconidae, Agathidinae) from Southeast Asia
Source: Zookeys. 2017 Mar 13;(660):107–50. doi: 10.3897/zookeys.660.12390 (PMC5549531; doi:10.3897/zookeys.660.12390)
Supplement: XML Treatment for Trochantagathis [file zookeys.660.12390-treatment22.xml]

<!DOCTYPE tp:taxon-treatment
  PUBLIC "-//TaxonX//DTD Taxonomic Treatment Publishing DTD v0 20100105//EN" "tax-treatment-NSO.dtd">
<tp:taxon-treatment xmlns:tp="http://www.plazi.org/taxpub"><tp:treatment-meta><kwd-group><label>Taxon classification</label><kwd><named-content xmlns:xlink="http://www.w3.org/1999/xlink" content-type="kingdom">Animalia</named-content></kwd><kwd><named-content xmlns:xlink="http://www.w3.org/1999/xlink" content-type="order">Hymenoptera</named-content></kwd><kwd><named-content xmlns:xlink="http://www.w3.org/1999/xlink" content-type="family">Braconidae</named-content></kwd></kwd-group><mixed-citation publication-type="journal"><person-group><name><surname>Sharkey</surname><given-names>Michael J.</given-names></name><name><surname>Chapman</surname><given-names>Eric</given-names></name></person-group><article-title>Ten new genera of <tp:taxon-name><tp:taxon-name-part taxon-name-part-type="genus">Agathidini</tp:taxon-name-part></tp:taxon-name> (<tp:taxon-name><tp:taxon-name-part taxon-name-part-type="order">Hymenoptera</tp:taxon-name-part></tp:taxon-name>, <tp:taxon-name><tp:taxon-name-part taxon-name-part-type="family">Braconidae</tp:taxon-name-part></tp:taxon-name>, <tp:taxon-name><tp:taxon-name-part taxon-name-part-type="subfamily">Agathidinae</tp:taxon-name-part></tp:taxon-name>) from Southeast Asia</article-title><source>Zookeys</source><day>13</day><month>3</month><year>2017</year><volume>2017</volume><issue>660</issue><fpage>107</fpage><lpage>150</lpage><pub-id pub-id-type="doi">10.3897/zookeys.660.12390</pub-id></mixed-citation></tp:treatment-meta><tp:nomenclature><tp:taxon-name>
              <tp:taxon-name-part taxon-name-part-type="genus">Trochantagathis</tp:taxon-name-part>
              <object-id xmlns:xlink="http://www.w3.org/1999/xlink" content-type="zoobank" xlink:type="simple">http://zoobank.org/0F3C1E89-8BBF-4E66-BEAC-352EDA3AF1BB</object-id>
            </tp:taxon-name><tp:taxon-authority>Sharkey</tp:taxon-authority><tp:taxon-status xmlns:xlink="http://www.w3.org/1999/xlink" xlink:type="simple">gen. n.</tp:taxon-status></tp:nomenclature><tp:treatment-sec sec-type="type species" id="SECID0E3KCI"><title>Type species.</title><p>
              <italic><tp:taxon-name><tp:taxon-name-part taxon-name-part-type="genus">Baeognatha</tp:taxon-name-part> <tp:taxon-name-part taxon-name-part-type="species">marshi</tp:taxon-name-part></tp:taxon-name></italic> Bhat &amp; Gupta, 1977</p></tp:treatment-sec><tp:treatment-sec sec-type="etymology" id="SECID0ENLCI"><title>Etymology.</title><p>
              <italic>Trochanter</italic> comes from the Greek <italic>trochalos</italic> meaning running; here it is a reference the pair of ridges on the hind trochantellus which are diagnostic for the genus. Feminine.</p></tp:treatment-sec><tp:treatment-sec sec-type="diagnosis" id="SECID0EXLCI"><title>Diagnosis.</title><p>Head (including posterior orbit of eye) and mesosoma black; metasomal tergites black or black and pale yellow. Fore wing hyaline, not infuscate in distal half. Antennal sockets not margined with carinae. Interantennal space with a flat triangular elevation that narrows to a short ridge posteriorly and then divides into two short indistinct carinae that approach the lateral margins of the median ocellus. Temple rounded in dorsal view. 3<sup>rd</sup> labial palpomere minute, barely visible, much smaller than apical palpomere. Notauli depressed and partly or entirely pitted. Scutellar triangle <bold>rugose</bold>. Dorsal margin of hind coxal cavities situated above ventral-most margin of metasomal foramen. Pegs on anterior surface of fore tibia present. <bold>Hind trochantellus with pair of longitudinal carinae</bold>. Second submarginal cell of fore wing varying from about the same diameter as vein Rs about 3x that diameter. First median tergite usually entirely striate, sometimes partly smooth, especially basally; lateral and medial carinae strong. Second median tergite wider than long and varying from completely <!--PageBreak-->and smoothly striate, to mostly smooth with weak smooth striae; semicircular pattern of striae usually present anteromedially.</p></tp:treatment-sec><tp:treatment-sec sec-type="distribution" id="SECID0EFMCI"><title>Distribution and diversity.</title><p>Known from Vietnam, Thailand and Malaysia, but undoubtedly more widespread in the Oriental Region. Based on the analysis of sequence data presented in Figure <xref ref-type="fig" rid="F1">1</xref> there are three species of <italic><tp:taxon-name><tp:taxon-name-part taxon-name-part-type="genus">Trochantagathis</tp:taxon-name-part></tp:taxon-name></italic> from Thailand. The females of these species are very similar whereas the males appear to be quite different from one another. Males of the more melanic species are almost entirely melanic whereas the males of the other species are only slightly more melanic than their female conspecifics. With the limited molecular data at hand, the sexual dimorphism, and the similarity of the females of the three putative species, it is not possible to tell with confidence which species, if any, corresponds with the type of <italic><tp:taxon-name><tp:taxon-name-part taxon-name-part-type="genus">Trochanter</tp:taxon-name-part> <tp:taxon-name-part taxon-name-part-type="species">marshi</tp:taxon-name-part></tp:taxon-name></italic>. Therefore, we choose not to describe the two or three new species at this time. The specimens from Vietnam placed in <italic><tp:taxon-name><tp:taxon-name-part taxon-name-part-type="genus">Therophilus</tp:taxon-name-part> <tp:taxon-name-part taxon-name-part-type="species">marshi</tp:taxon-name-part></tp:taxon-name></italic>, <xref ref-type="bibr" rid="B2">Achterberg and Long 2010</xref> need verification. They match well with the type except for minor color differences, but so too do the three Thai species. The images of Figure <xref ref-type="fig" rid="F42">17</xref> are of a congeneric (and perhaps conspecific) male and female (specimens H799 and H965). These images present better illustrations of the generic characters discussed above as well as the color sexual dimorphism.</p></tp:treatment-sec><tp:treatment-sec sec-type="biology" id="SECID0EUNCI"><title>Biology.</title><p>Unknown.</p></tp:treatment-sec><tp:treatment-sec sec-type="New combinations" id="SECID0EZNCI"><title>New combinations.</title><p>
              <italic><tp:taxon-name><tp:taxon-name-part taxon-name-part-type="genus">Trochantagathis</tp:taxon-name-part> <tp:taxon-name-part taxon-name-part-type="species">marshi</tp:taxon-name-part></tp:taxon-name></italic> (Bhat and Gupta), comb. n., from <italic><tp:taxon-name><tp:taxon-name-part taxon-name-part-type="genus">Baeognatha</tp:taxon-name-part></tp:taxon-name></italic>.</p><!--PageBreak--></tp:treatment-sec><tp:treatment-sec><!--Section generated to contain objects referenced in tp:taxon-treatment.--><fig id="F1" position="float" orientation="portrait"><label>Figure 1.</label><caption><p>Tree of highest log-likelihood from 20 <abbrev xmlns:xlink="http://www.w3.org/1999/xlink" xlink:title="Maximum likelihood" id="ABBRID0ETDAE" xlink:type="simple">ML</abbrev> search reps of the combined <abbrev xmlns:xlink="http://www.w3.org/1999/xlink" xlink:title="Cytochrome Oxidase Subunit" id="ABBRID0EXDAE" xlink:type="simple">COI</abbrev>+28S data set with bootstrap values ≥50% plotted at the nodes.</p></caption><graphic xmlns:xlink="http://www.w3.org/1999/xlink" xlink:href="zookeys-660-107-g001.jpg" position="float" orientation="portrait" xlink:type="simple" id="oo_125905.jpg"/></fig><fig id="F42" position="float" orientation="portrait"><label>Figure 17.</label><caption><p>
                  <italic><tp:taxon-name><tp:taxon-name-part taxon-name-part-type="genus">Xanthagathis</tp:taxon-name-part> <tp:taxon-name-part taxon-name-part-type="species">mellisoma</tp:taxon-name-part></tp:taxon-name></italic>, female: <bold>a</bold> lateral habitus <bold>b</bold> labial palp, arrow indicates minute third palpomere <bold>c</bold> wings <bold>d</bold> dorsal head <bold>e</bold> lateral head <bold>f</bold> lateral mesosoma <bold>g</bold> dorsal thorax <bold>h</bold> propodeum <bold>i</bold> metasomal terga 1-3.</p></caption><graphic xmlns:xlink="http://www.w3.org/1999/xlink" xlink:href="zookeys-660-107-g042.jpg" position="float" orientation="portrait" xlink:type="simple" id="oo_125959.jpg"/></fig></tp:treatment-sec><ref-list><ref id="B2"><mixed-citation xmlns:xlink="http://www.w3.org/1999/xlink" xlink:type="simple">
          <person-group><name name-style="western"><surname>Achterberg</surname><given-names>C van</given-names></name><name name-style="western"><surname>Long</surname><given-names>KD</given-names></name></person-group> (<year>2010</year>) <article-title>Revision of the <tp:taxon-name><tp:taxon-name-part taxon-name-part-type="subfamily">Agathidinae</tp:taxon-name-part></tp:taxon-name> (<tp:taxon-name><tp:taxon-name-part taxon-name-part-type="order">Hymenoptera</tp:taxon-name-part></tp:taxon-name>, <tp:taxon-name><tp:taxon-name-part taxon-name-part-type="family">Braconidae</tp:taxon-name-part></tp:taxon-name>) of Vietnam, with the description of forty-two new species and three new genera.</article-title> <source>ZooKeys</source> <volume>54</volume>: <fpage>1</fpage>–<lpage>184</lpage>. <ext-link xlink:type="simple" ext-link-type="doi" xlink:href="10.3897/zookeys.54.475">http://dx.doi.org/10.3897/zookeys.54.475</ext-link></mixed-citation></ref></ref-list></tp:taxon-treatment>
