# Supplementary material for: Ten new genera of Agathidini (Hymenoptera, Braconidae, Agathidinae) from Southeast Asia
Source: Zookeys. 2017 Mar 13;(660):107–50. doi: 10.3897/zookeys.660.12390 (PMC5549531; doi:10.3897/zookeys.660.12390)
Supplement: XML Treatment for Trochantagathis marshi [file zookeys.660.12390-treatment23.xml]

<!DOCTYPE tp:taxon-treatment
  PUBLIC "-//TaxonX//DTD Taxonomic Treatment Publishing DTD v0 20100105//EN" "tax-treatment-NSO.dtd">
<tp:taxon-treatment xmlns:tp="http://www.plazi.org/taxpub"><tp:treatment-meta><kwd-group><label>Taxon classification</label><kwd><named-content xmlns:xlink="http://www.w3.org/1999/xlink" content-type="kingdom">Animalia</named-content></kwd><kwd><named-content xmlns:xlink="http://www.w3.org/1999/xlink" content-type="order">Hymenoptera</named-content></kwd><kwd><named-content xmlns:xlink="http://www.w3.org/1999/xlink" content-type="family">Braconidae</named-content></kwd></kwd-group><mixed-citation publication-type="journal"><person-group><name><surname>Sharkey</surname><given-names>Michael J.</given-names></name><name><surname>Chapman</surname><given-names>Eric</given-names></name></person-group><article-title>Ten new genera of <tp:taxon-name><tp:taxon-name-part taxon-name-part-type="genus">Agathidini</tp:taxon-name-part></tp:taxon-name> (<tp:taxon-name><tp:taxon-name-part taxon-name-part-type="order">Hymenoptera</tp:taxon-name-part></tp:taxon-name>, <tp:taxon-name><tp:taxon-name-part taxon-name-part-type="family">Braconidae</tp:taxon-name-part></tp:taxon-name>, <tp:taxon-name><tp:taxon-name-part taxon-name-part-type="subfamily">Agathidinae</tp:taxon-name-part></tp:taxon-name>) from Southeast Asia</article-title><source>Zookeys</source><day>13</day><month>3</month><year>2017</year><volume>2017</volume><issue>660</issue><fpage>107</fpage><lpage>150</lpage><pub-id pub-id-type="doi">10.3897/zookeys.660.12390</pub-id></mixed-citation></tp:treatment-meta><tp:nomenclature><tp:taxon-name>
              <tp:taxon-name-part taxon-name-part-type="genus">Trochantagathis</tp:taxon-name-part>
              <tp:taxon-name-part taxon-name-part-type="species">marshi</tp:taxon-name-part>
            </tp:taxon-name><tp:taxon-authority>(Bhat and Gupta)</tp:taxon-authority><tp:taxon-status xmlns:xlink="http://www.w3.org/1999/xlink" xlink:type="simple">comb. n.</tp:taxon-status><tp:nomenclature-citation-list><tp:nomenclature-citation><tp:taxon-name>
                  <tp:taxon-name-part taxon-name-part-type="genus">Baeognatha</tp:taxon-name-part> <tp:taxon-name-part taxon-name-part-type="species">marshi</tp:taxon-name-part></tp:taxon-name><comment>Bhat &amp; Gupta 1977</comment></tp:nomenclature-citation><tp:nomenclature-citation><tp:taxon-name>
                  <tp:taxon-name-part taxon-name-part-type="genus">Therophilus</tp:taxon-name-part> <tp:taxon-name-part taxon-name-part-type="species">marshi</tp:taxon-name-part></tp:taxon-name><comment>, Achterberg &amp; Long, 2010</comment></tp:nomenclature-citation></tp:nomenclature-citation-list></tp:nomenclature><tp:treatment-sec sec-type="diagnosis" id="SECID0EPQCI"><title>Diagnosis.</title><p>Body length 5.6 mm; ovipositor length/body length ratio = 0.7. Antennae broken (37–38 flagellomeres in Thai congenerics). Third labial (penultimate) palpomere about 1/5 as long as apical palpomere. Scutellar groove with 3 longitudinal ridges. Fore tibia with 2 pegs; mid tibia with 5 pegs; hind tibia with 5 pegs.</p><fig id="F40" position="float" orientation="portrait"><label>Figure 15.</label><caption><p>
                  <italic><tp:taxon-name><tp:taxon-name-part taxon-name-part-type="genus">Trochantagathis</tp:taxon-name-part> <tp:taxon-name-part taxon-name-part-type="species">marshi</tp:taxon-name-part></tp:taxon-name></italic> holotype female: <bold>a</bold> dorsal habitus <bold>b</bold> hind femur showing one of the two ridges on the trochantellus.</p></caption><graphic xmlns:xlink="http://www.w3.org/1999/xlink" xlink:href="zookeys-660-107-g040.jpg" position="float" orientation="portrait" xlink:type="simple" id="oo_125957.jpg"/></fig><fig id="F41" position="float" orientation="portrait"><label>Figure 16.</label><caption><p>
                  <italic><tp:taxon-name><tp:taxon-name-part taxon-name-part-type="genus">Trochantagathis</tp:taxon-name-part> <tp:taxon-name-part taxon-name-part-type="species">marshi</tp:taxon-name-part></tp:taxon-name></italic>? female: <bold>a</bold> lateral habitus <bold>b</bold> propodeum and metasomal terga 1-2 <bold>c</bold> fore wing <bold>d</bold> detail of ridges on trochantellus of hind leg <bold>e</bold> lateral view of hind leg and metasoma of male (H965); note melanic color of hind coxa and femur.</p></caption><graphic xmlns:xlink="http://www.w3.org/1999/xlink" xlink:href="zookeys-660-107-g041.jpg" position="float" orientation="portrait" xlink:type="simple" id="oo_125958.jpg"/></fig></tp:treatment-sec><tp:treatment-sec sec-type="material" id="SECID0ESSCI"><title>Specimens examined.</title><p>
              <bold>Holotype</bold> ♀, Malaysia, Sabah, Bettotan nr. Sandakan, 15.viii.1927 (FSCA).</p></tp:treatment-sec><tp:treatment-sec sec-type="distribution" id="SECID0E1SCI"><title>Distribution.</title><p>Malaysia, Vietnam and Thailand. For a distribution map of the Thai specimens go to: <ext-link xmlns:xlink="http://www.w3.org/1999/xlink" xlink:type="simple" ext-link-type="uri" xlink:href="http://bit.ly/1VK7I0a">http://bit.ly/1VK7I0a</ext-link></p></tp:treatment-sec></tp:taxon-treatment>
