# Supplementary material for: Ten new genera of Agathidini (Hymenoptera, Braconidae, Agathidinae) from Southeast Asia
Source: Zookeys. 2017 Mar 13;(660):107–50. doi: 10.3897/zookeys.660.12390 (PMC5549531; doi:10.3897/zookeys.660.12390)
Supplement: XML Treatment for Xanthagathis [file zookeys.660.12390-treatment24.xml]

<!DOCTYPE tp:taxon-treatment
  PUBLIC "-//TaxonX//DTD Taxonomic Treatment Publishing DTD v0 20100105//EN" "tax-treatment-NSO.dtd">
<tp:taxon-treatment xmlns:tp="http://www.plazi.org/taxpub"><tp:treatment-meta><kwd-group><label>Taxon classification</label><kwd><named-content xmlns:xlink="http://www.w3.org/1999/xlink" content-type="kingdom">Animalia</named-content></kwd><kwd><named-content xmlns:xlink="http://www.w3.org/1999/xlink" content-type="order">Hymenoptera</named-content></kwd><kwd><named-content xmlns:xlink="http://www.w3.org/1999/xlink" content-type="family">Braconidae</named-content></kwd></kwd-group><mixed-citation publication-type="journal"><person-group><name><surname>Sharkey</surname><given-names>Michael J.</given-names></name><name><surname>Chapman</surname><given-names>Eric</given-names></name></person-group><article-title>Ten new genera of <tp:taxon-name><tp:taxon-name-part taxon-name-part-type="genus">Agathidini</tp:taxon-name-part></tp:taxon-name> (<tp:taxon-name><tp:taxon-name-part taxon-name-part-type="order">Hymenoptera</tp:taxon-name-part></tp:taxon-name>, <tp:taxon-name><tp:taxon-name-part taxon-name-part-type="family">Braconidae</tp:taxon-name-part></tp:taxon-name>, <tp:taxon-name><tp:taxon-name-part taxon-name-part-type="subfamily">Agathidinae</tp:taxon-name-part></tp:taxon-name>) from Southeast Asia</article-title><source>Zookeys</source><day>13</day><month>3</month><year>2017</year><volume>2017</volume><issue>660</issue><fpage>107</fpage><lpage>150</lpage><pub-id pub-id-type="doi">10.3897/zookeys.660.12390</pub-id></mixed-citation></tp:treatment-meta><tp:nomenclature><tp:taxon-name>
              <tp:taxon-name-part taxon-name-part-type="genus">Xanthagathis</tp:taxon-name-part>
              <object-id xmlns:xlink="http://www.w3.org/1999/xlink" content-type="zoobank" xlink:type="simple">http://zoobank.org/0F3C1E89-8BBF-4E66-BEAC-352EDA3AF1BB</object-id>
            </tp:taxon-name><tp:taxon-authority>Sharkey</tp:taxon-authority><tp:taxon-status xmlns:xlink="http://www.w3.org/1999/xlink" xlink:type="simple">gen. n.</tp:taxon-status></tp:nomenclature><tp:treatment-sec sec-type="type species" id="SECID0EIUCI"><title>Type species.</title><p>
              <italic><tp:taxon-name><tp:taxon-name-part taxon-name-part-type="genus">Therophilus</tp:taxon-name-part> <tp:taxon-name-part taxon-name-part-type="species">mellisoma</tp:taxon-name-part></tp:taxon-name></italic> Achterberg &amp; Long, 2010.</p></tp:treatment-sec><tp:treatment-sec sec-type="etymology" id="SECID0EZUCI"><title>Etymology.</title><p>
              <italic>Xantho</italic> is Greek for yellow and is a reference to the predominantly yellow color of the known species. Feminine.</p></tp:treatment-sec><tp:treatment-sec sec-type="diagnosis" id="SECID0EBVCI"><title>Diagnosis.</title><p>
              <bold>Head yellow, mesosoma and metasoma predominantly yellow, with or without melanic areas. Fore wing hyaline.</bold> Antennal sockets not margined with carinae. Interantennal space with a flat triangular elevation, with a weak shallow ridge posteriorly not as elevated as the triangular elevation. Temple rounded in dorsal view. Third labial palpomere minute, barely visible, much smaller than apical palpomere. Notauli depressed and partly or entirely pitted. Scutellar triangle smooth with weak sparse punctures. Dorsal margin of hind coxal cavities situated above ventral-most margin of metasomal foramen. Pegs on anterior surface of fore tibia absent. Hind trochantellus lacking longitudinal carinae. Second submarginal cell of fore wing minute, cell about the same diameter as wing veins. First median tergite entirely, finely, irregularly striate; lateral carina weak. Second median tergite wider than long. <bold>Second median tergite smooth</bold>.</p></tp:treatment-sec><tp:treatment-sec sec-type="distribution" id="SECID0ELVCI"><title>Distribution and diversity.</title><p>Viet Nam and Thailand. See below for the distribution of the Thai specimens.</p></tp:treatment-sec><tp:treatment-sec sec-type="biology" id="SECID0EQVCI"><title>Biology.</title><p>Unknown.</p></tp:treatment-sec></tp:taxon-treatment>
