# Supplementary material for: Ten new genera of Agathidini (Hymenoptera, Braconidae, Agathidinae) from Southeast Asia
Source: Zookeys. 2017 Mar 13;(660):107–50. doi: 10.3897/zookeys.660.12390 (PMC5549531; doi:10.3897/zookeys.660.12390)
Supplement: XML Treatment for Xanthagathis mellisoma [file zookeys.660.12390-treatment25.xml]

<!DOCTYPE tp:taxon-treatment
  PUBLIC "-//TaxonX//DTD Taxonomic Treatment Publishing DTD v0 20100105//EN" "tax-treatment-NSO.dtd">
<tp:taxon-treatment xmlns:tp="http://www.plazi.org/taxpub"><tp:treatment-meta><kwd-group><label>Taxon classification</label><kwd><named-content xmlns:xlink="http://www.w3.org/1999/xlink" content-type="kingdom">Animalia</named-content></kwd><kwd><named-content xmlns:xlink="http://www.w3.org/1999/xlink" content-type="order">Hymenoptera</named-content></kwd><kwd><named-content xmlns:xlink="http://www.w3.org/1999/xlink" content-type="family">Braconidae</named-content></kwd></kwd-group><mixed-citation publication-type="journal"><person-group><name><surname>Sharkey</surname><given-names>Michael J.</given-names></name><name><surname>Chapman</surname><given-names>Eric</given-names></name></person-group><article-title>Ten new genera of <tp:taxon-name><tp:taxon-name-part taxon-name-part-type="genus">Agathidini</tp:taxon-name-part></tp:taxon-name> (<tp:taxon-name><tp:taxon-name-part taxon-name-part-type="order">Hymenoptera</tp:taxon-name-part></tp:taxon-name>, <tp:taxon-name><tp:taxon-name-part taxon-name-part-type="family">Braconidae</tp:taxon-name-part></tp:taxon-name>, <tp:taxon-name><tp:taxon-name-part taxon-name-part-type="subfamily">Agathidinae</tp:taxon-name-part></tp:taxon-name>) from Southeast Asia</article-title><source>Zookeys</source><day>13</day><month>3</month><year>2017</year><volume>2017</volume><issue>660</issue><fpage>107</fpage><lpage>150</lpage><pub-id pub-id-type="doi">10.3897/zookeys.660.12390</pub-id></mixed-citation></tp:treatment-meta><tp:nomenclature><tp:taxon-name>
              <tp:taxon-name-part taxon-name-part-type="genus">Xanthagathis</tp:taxon-name-part>
              <tp:taxon-name-part taxon-name-part-type="species">mellisoma</tp:taxon-name-part>
            </tp:taxon-name><tp:taxon-authority>(Achterberg and Long)</tp:taxon-authority><tp:taxon-status xmlns:xlink="http://www.w3.org/1999/xlink" xlink:type="simple">comb. n.</tp:taxon-status><tp:nomenclature-citation-list><tp:nomenclature-citation><tp:taxon-name>
                  <tp:taxon-name-part taxon-name-part-type="genus">Therophilus</tp:taxon-name-part> <tp:taxon-name-part taxon-name-part-type="species">mellisoma</tp:taxon-name-part></tp:taxon-name><comment>Achterberg &amp; Long, 2010</comment></tp:nomenclature-citation></tp:nomenclature-citation-list></tp:nomenclature><tp:treatment-sec sec-type="diagnosis" id="SECID0EGXCI"><title>Diagnosis.</title><p>Body length 3.7 mm; ovipositor length/body length ratio = 0.64. Interantennal space with a flat triangular elevation, with a weak shallow ridge posteriorly not as elevated as the triangular elevation. Antenna with 27 flagellomeres. Third labial <!--PageBreak--><!--PageBreak-->palpomere reduced, barely visible, much smaller than apical palpomere. Notauli pitted throughout. Scutellar groove with 3 longitudinal ridges. Fore tibia lacking spines; mid tibia with 6 pegs; hind tibia with 5 pegs. The Thai specimen in Figure <xref ref-type="fig" rid="F42">17</xref> differs from the holotype in the lack of a melanic patch distally on hind femur.</p><fig id="F42" position="float" orientation="portrait"><label>Figure 17.</label><caption><p>
                  <italic><tp:taxon-name><tp:taxon-name-part taxon-name-part-type="genus">Xanthagathis</tp:taxon-name-part> <tp:taxon-name-part taxon-name-part-type="species">mellisoma</tp:taxon-name-part></tp:taxon-name></italic>, female: <bold>a</bold> lateral habitus <bold>b</bold> labial palp, arrow indicates minute third palpomere <bold>c</bold> wings <bold>d</bold> dorsal head <bold>e</bold> lateral head <bold>f</bold> lateral mesosoma <bold>g</bold> dorsal thorax <bold>h</bold> propodeum <bold>i</bold> metasomal terga 1-3.</p></caption><graphic xmlns:xlink="http://www.w3.org/1999/xlink" xlink:href="zookeys-660-107-g042.jpg" position="float" orientation="portrait" xlink:type="simple" id="oo_125959.jpg"/></fig></tp:treatment-sec><tp:treatment-sec sec-type="variation" id="SECID0E4YCI"><title>Variation.</title><p>Color usually entirely xanthic (yellow) except for brown as follows: most wing veins including stigma, antenna, hind tarsus and apex of hind tibia. Some specimens are more melanic with brown color extending to propodeum, most of hind leg and parts of most terga.</p></tp:treatment-sec><tp:treatment-sec sec-type="distribution" id="SECID0ECZCI"><title>Distribution.</title><p>For a distribution map of the Thai specimens go to: <ext-link xmlns:xlink="http://www.w3.org/1999/xlink" xlink:type="simple" ext-link-type="uri" xlink:href="http://bit.ly/1SWVASF">http://bit.ly/1SWVASF</ext-link></p></tp:treatment-sec></tp:taxon-treatment>
