# Supplementary material for: Ten new genera of Agathidini (Hymenoptera, Braconidae, Agathidinae) from Southeast Asia
Source: Zookeys. 2017 Mar 13;(660):107–50. doi: 10.3897/zookeys.660.12390 (PMC5549531; doi:10.3897/zookeys.660.12390)
Supplement: XML Treatment for Zosteragathis [file zookeys.660.12390-treatment26.xml]

<!DOCTYPE tp:taxon-treatment
  PUBLIC "-//TaxonX//DTD Taxonomic Treatment Publishing DTD v0 20100105//EN" "tax-treatment-NSO.dtd">
<tp:taxon-treatment xmlns:tp="http://www.plazi.org/taxpub"><tp:treatment-meta><kwd-group><label>Taxon classification</label><kwd><named-content xmlns:xlink="http://www.w3.org/1999/xlink" content-type="kingdom">Animalia</named-content></kwd><kwd><named-content xmlns:xlink="http://www.w3.org/1999/xlink" content-type="order">Hymenoptera</named-content></kwd><kwd><named-content xmlns:xlink="http://www.w3.org/1999/xlink" content-type="family">Braconidae</named-content></kwd></kwd-group><mixed-citation publication-type="journal"><person-group><name><surname>Sharkey</surname><given-names>Michael J.</given-names></name><name><surname>Chapman</surname><given-names>Eric</given-names></name></person-group><article-title>Ten new genera of <tp:taxon-name><tp:taxon-name-part taxon-name-part-type="genus">Agathidini</tp:taxon-name-part></tp:taxon-name> (<tp:taxon-name><tp:taxon-name-part taxon-name-part-type="order">Hymenoptera</tp:taxon-name-part></tp:taxon-name>, <tp:taxon-name><tp:taxon-name-part taxon-name-part-type="family">Braconidae</tp:taxon-name-part></tp:taxon-name>, <tp:taxon-name><tp:taxon-name-part taxon-name-part-type="subfamily">Agathidinae</tp:taxon-name-part></tp:taxon-name>) from Southeast Asia</article-title><source>Zookeys</source><day>13</day><month>3</month><year>2017</year><volume>2017</volume><issue>660</issue><fpage>107</fpage><lpage>150</lpage><pub-id pub-id-type="doi">10.3897/zookeys.660.12390</pub-id></mixed-citation></tp:treatment-meta><tp:nomenclature><tp:taxon-name>
              <tp:taxon-name-part taxon-name-part-type="genus">Zosteragathis</tp:taxon-name-part>
              <object-id xmlns:xlink="http://www.w3.org/1999/xlink" content-type="zoobank" xlink:type="simple">http://zoobank.org/89E3D8D8-60B7-419A-8129-9D49A0D21EAD</object-id>
            </tp:taxon-name><tp:taxon-authority>Sharkey</tp:taxon-authority><tp:taxon-status xmlns:xlink="http://www.w3.org/1999/xlink" xlink:type="simple">gen. n.</tp:taxon-status></tp:nomenclature><tp:treatment-sec sec-type="type species" id="SECID0EQ1CI"><title>Type species.</title><p>
              <italic><tp:taxon-name><tp:taxon-name-part taxon-name-part-type="genus">Zosteragathis</tp:taxon-name-part> <tp:taxon-name-part taxon-name-part-type="species">samensis</tp:taxon-name-part></tp:taxon-name></italic> Sharkey, sp. n.</p></tp:treatment-sec><tp:treatment-sec sec-type="etymology" id="SECID0EB2CI"><title>Etymology.</title><p>
              <italic>Zoster</italic> is Greek for belt; here it is a reference to the white band present on the second metasomal median tergite of most species. Feminine.</p></tp:treatment-sec><tp:treatment-sec sec-type="diagnosis" id="SECID0EJ2CI"><title>Diagnosis.</title><p>Fore wing hyaline, not infuscate in distal half. Antennal sockets not margined with carinae. Temple rounded in dorsal view. Notauli depressed and partly <!--PageBreak-->or entirely pitted. Dorsal margin of hind coxal cavities situated above ventral-most margin of metasomal foramen. Pegs on anterior surface of fore tibia absent. Hind trochantellus lacking longitudinal carinae. Second submarginal cell of fore wing petiolate, small to minute. First median tergite entirely, finely, irregularly striate; lateral carina weak. Second median tergite more than 2x longer than wide. <bold>Second median tergite usually entirely, finely, irregularly, striate with striae ending evenly near apex of tergite, rarely striae partly absent. Some species have reduced striae on second median tergite and are recognized by the lack of apomorphic structures that distinguish other closely related genera, e.g., claws not simple, interantennal space without a sharply declivous keel, first median tergite without prominent lateral carina or medial carina, fore tarsus without spines or pegs.</bold></p></tp:treatment-sec><tp:treatment-sec sec-type="distribution" id="SECID0ES2CI"><title>Distribution and diversity.</title><p>Australian, Ethiopian, Oceania, Oriental, and eastern Palearctic regions.</p></tp:treatment-sec><tp:treatment-sec sec-type="biology" id="SECID0EX2CI"><title>Biology.</title><p>Hosts are unknown for all Thai species; however, there are records for three extra-Thai species. These appear to suggest that the host range is wide. The records are: <italic><tp:taxon-name><tp:taxon-name-part taxon-name-part-type="genus">Zosteragathis</tp:taxon-name-part> <tp:taxon-name-part taxon-name-part-type="species">coryphe</tp:taxon-name-part></tp:taxon-name></italic> was reared from <italic><tp:taxon-name><tp:taxon-name-part taxon-name-part-type="genus">Phycodes</tp:taxon-name-part> <tp:taxon-name-part taxon-name-part-type="species">radiata</tp:taxon-name-part></tp:taxon-name></italic> (<tp:taxon-name><tp:taxon-name-part taxon-name-part-type="superfamily">Sesioidea</tp:taxon-name-part></tp:taxon-name>: <tp:taxon-name><tp:taxon-name-part taxon-name-part-type="family">Brachodidae</tp:taxon-name-part></tp:taxon-name>) (<xref ref-type="bibr" rid="B11">Nixon 1950</xref>). <italic><tp:taxon-name><tp:taxon-name-part taxon-name-part-type="genus">Zosteragathis</tp:taxon-name-part> <tp:taxon-name-part taxon-name-part-type="species">robusta</tp:taxon-name-part></tp:taxon-name></italic> (Achterberg and Long) from Vietnam was reared from “<italic><tp:taxon-name><tp:taxon-name-part taxon-name-part-type="genus">Omiodes</tp:taxon-name-part> <tp:taxon-name-part taxon-name-part-type="species">indicata</tp:taxon-name-part></tp:taxon-name></italic> (<tp:taxon-name><tp:taxon-name-part taxon-name-part-type="order">Lepidoptera</tp:taxon-name-part></tp:taxon-name>: <tp:taxon-name><tp:taxon-name-part taxon-name-part-type="family">Pyralidae</tp:taxon-name-part></tp:taxon-name>: <tp:taxon-name><tp:taxon-name-part taxon-name-part-type="subfamily">Pyraustinae</tp:taxon-name-part></tp:taxon-name>) on soybean (<italic><tp:taxon-name><tp:taxon-name-part taxon-name-part-type="genus">Glycine</tp:taxon-name-part> <tp:taxon-name-part taxon-name-part-type="species">max</tp:taxon-name-part></tp:taxon-name></italic> (Linnaeus)), according to the label data”, (<xref ref-type="bibr" rid="B2">Achterberg and Long 2010</xref>). <italic><tp:taxon-name><tp:taxon-name-part taxon-name-part-type="genus">Zosteragathis</tp:taxon-name-part> <tp:taxon-name-part taxon-name-part-type="species">festiva</tp:taxon-name-part></tp:taxon-name></italic> (Muesebeck) was reared from <italic><tp:taxon-name><tp:taxon-name-part taxon-name-part-type="genus">Grapholitha</tp:taxon-name-part> <tp:taxon-name-part taxon-name-part-type="species">molesta</tp:taxon-name-part></tp:taxon-name></italic>, the oriental fruit moth, (<tp:taxon-name><tp:taxon-name-part taxon-name-part-type="superfamily">Tortricoidea</tp:taxon-name-part></tp:taxon-name>: <tp:taxon-name><tp:taxon-name-part taxon-name-part-type="family">Tortricidae</tp:taxon-name-part></tp:taxon-name>). Many other <tp:taxon-name><tp:taxon-name-part taxon-name-part-type="order">Lepidoptera</tp:taxon-name-part></tp:taxon-name> from a wide range of families are listed by <xref ref-type="bibr" rid="B25">Yu et al. (2012)</xref> as hosts of <italic><tp:taxon-name><tp:taxon-name-part taxon-name-part-type="genus">Zosteragathis</tp:taxon-name-part> <tp:taxon-name-part taxon-name-part-type="species">festiva</tp:taxon-name-part></tp:taxon-name></italic>, e.g., <tp:taxon-name><tp:taxon-name-part taxon-name-part-type="family">Blastobasidae</tp:taxon-name-part></tp:taxon-name>, <tp:taxon-name><tp:taxon-name-part taxon-name-part-type="family">Carposinidae</tp:taxon-name-part></tp:taxon-name>, <tp:taxon-name><tp:taxon-name-part taxon-name-part-type="family">Gelechiidae</tp:taxon-name-part></tp:taxon-name>, <tp:taxon-name><tp:taxon-name-part taxon-name-part-type="family">Noctuidae</tp:taxon-name-part></tp:taxon-name>, and <tp:taxon-name><tp:taxon-name-part taxon-name-part-type="family">Pyralidae</tp:taxon-name-part></tp:taxon-name>.</p></tp:treatment-sec><ref-list><ref id="B11"><mixed-citation xmlns:xlink="http://www.w3.org/1999/xlink" xlink:type="simple">
          <person-group><name name-style="western"><surname>Nixon</surname><given-names>GEJ</given-names></name></person-group> (<year>1950</year>) <article-title>New Indian <tp:taxon-name><tp:taxon-name-part taxon-name-part-type="family">Braconidae</tp:taxon-name-part></tp:taxon-name> bred from lepidopterous defoliators (<tp:taxon-name><tp:taxon-name-part taxon-name-part-type="order">Hymenoptera</tp:taxon-name-part></tp:taxon-name>).</article-title> <source>Annals and Magazine of Natural History</source> <volume>12</volume>(<issue>3</issue>): <fpage>453</fpage>–<lpage>474</lpage>. <ext-link xlink:type="simple" ext-link-type="doi" xlink:href="10.1080/00222935008654071">https://doi.org/10.1080/00222935008654071</ext-link></mixed-citation></ref><ref id="B2"><mixed-citation xmlns:xlink="http://www.w3.org/1999/xlink" xlink:type="simple">
          <person-group><name name-style="western"><surname>Achterberg</surname><given-names>C van</given-names></name><name name-style="western"><surname>Long</surname><given-names>KD</given-names></name></person-group> (<year>2010</year>) <article-title>Revision of the <tp:taxon-name><tp:taxon-name-part taxon-name-part-type="subfamily">Agathidinae</tp:taxon-name-part></tp:taxon-name> (<tp:taxon-name><tp:taxon-name-part taxon-name-part-type="order">Hymenoptera</tp:taxon-name-part></tp:taxon-name>, <tp:taxon-name><tp:taxon-name-part taxon-name-part-type="family">Braconidae</tp:taxon-name-part></tp:taxon-name>) of Vietnam, with the description of forty-two new species and three new genera.</article-title> <source>ZooKeys</source> <volume>54</volume>: <fpage>1</fpage>–<lpage>184</lpage>. <ext-link xlink:type="simple" ext-link-type="doi" xlink:href="10.3897/zookeys.54.475">http://dx.doi.org/10.3897/zookeys.54.475</ext-link></mixed-citation></ref><ref id="B25"><mixed-citation xmlns:xlink="http://www.w3.org/1999/xlink" xlink:type="simple">
          <person-group><name name-style="western"><surname>Yu</surname><given-names>DS</given-names></name><name name-style="western"><surname>Achterberg</surname><given-names>C van</given-names></name><name name-style="western"><surname>Horstmann</surname><given-names>K</given-names></name></person-group> (<year>2012</year>) <source>Taxapad 2012 – World <tp:taxon-name><tp:taxon-name-part taxon-name-part-type="superfamily">Ichneumonoidea</tp:taxon-name-part></tp:taxon-name> 2011. Taxonomy, Biology, Morphology and Distribution</source>. On USB Flash drive <publisher-loc>Ottawa, Ontario, Canada</publisher-loc>. <ext-link xlink:type="simple" ext-link-type="uri" xlink:href="http://www.taxapad.com/">http://www.taxapad.com/</ext-link> [accessed 1 April 2015]</mixed-citation></ref></ref-list></tp:taxon-treatment>
