# Supplementary material for: Ten new genera of Agathidini (Hymenoptera, Braconidae, Agathidinae) from Southeast Asia
Source: Zookeys. 2017 Mar 13;(660):107–50. doi: 10.3897/zookeys.660.12390 (PMC5549531; doi:10.3897/zookeys.660.12390)
Supplement: XML Treatment for Zosteragathis samensis [file zookeys.660.12390-treatment27.xml]

<!DOCTYPE tp:taxon-treatment
  PUBLIC "-//TaxonX//DTD Taxonomic Treatment Publishing DTD v0 20100105//EN" "tax-treatment-NSO.dtd">
<tp:taxon-treatment xmlns:tp="http://www.plazi.org/taxpub"><tp:treatment-meta><kwd-group><label>Taxon classification</label><kwd><named-content xmlns:xlink="http://www.w3.org/1999/xlink" content-type="kingdom">Animalia</named-content></kwd><kwd><named-content xmlns:xlink="http://www.w3.org/1999/xlink" content-type="order">Hymenoptera</named-content></kwd><kwd><named-content xmlns:xlink="http://www.w3.org/1999/xlink" content-type="family">Braconidae</named-content></kwd></kwd-group><mixed-citation publication-type="journal"><person-group><name><surname>Sharkey</surname><given-names>Michael J.</given-names></name><name><surname>Chapman</surname><given-names>Eric</given-names></name></person-group><article-title>Ten new genera of <tp:taxon-name><tp:taxon-name-part taxon-name-part-type="genus">Agathidini</tp:taxon-name-part></tp:taxon-name> (<tp:taxon-name><tp:taxon-name-part taxon-name-part-type="order">Hymenoptera</tp:taxon-name-part></tp:taxon-name>, <tp:taxon-name><tp:taxon-name-part taxon-name-part-type="family">Braconidae</tp:taxon-name-part></tp:taxon-name>, <tp:taxon-name><tp:taxon-name-part taxon-name-part-type="subfamily">Agathidinae</tp:taxon-name-part></tp:taxon-name>) from Southeast Asia</article-title><source>Zookeys</source><day>13</day><month>3</month><year>2017</year><volume>2017</volume><issue>660</issue><fpage>107</fpage><lpage>150</lpage><pub-id pub-id-type="doi">10.3897/zookeys.660.12390</pub-id></mixed-citation></tp:treatment-meta><tp:nomenclature><tp:taxon-name>
              <tp:taxon-name-part taxon-name-part-type="genus">Zosteragathis</tp:taxon-name-part>
              <tp:taxon-name-part taxon-name-part-type="species">samensis</tp:taxon-name-part>
              <object-id xmlns:xlink="http://www.w3.org/1999/xlink" content-type="zoobank" xlink:type="simple">http://zoobank.org/36F4AC69-A720-4648-9159-13AF0ECDDE89</object-id>
            </tp:taxon-name><tp:taxon-authority>Sharkey</tp:taxon-authority><tp:taxon-status xmlns:xlink="http://www.w3.org/1999/xlink" xlink:type="simple">sp. n.</tp:taxon-status></tp:nomenclature><tp:treatment-sec sec-type="etymology" id="SECID0E2SDI"><title>Etymology.</title><p>Named after the type locality Khao Sam Roi Yot National Park.</p></tp:treatment-sec><tp:treatment-sec sec-type="diagnosis" id="SECID0EATDI"><title>Diagnosis.</title><p>Fore coxa yellow. Hind femur black. Second median tergite mostly pale in anterior half and mostly melanic in posterior half. Scutellum sculpture smooth with punctures. Second median tergite dimensions as wide as long or wider.</p><fig id="F43" position="float" orientation="portrait"><label>Figure 18.</label><caption><p>
                  <italic><tp:taxon-name><tp:taxon-name-part taxon-name-part-type="genus">Zosteragathis</tp:taxon-name-part> <tp:taxon-name-part taxon-name-part-type="species">samensis</tp:taxon-name-part></tp:taxon-name></italic>: <bold>a</bold> lateral habitus <bold>b</bold> fore wing <bold>c</bold> hind wing <bold>d</bold> anterior head <bold>e</bold> lateral head <bold>f</bold> lateral mesosoma <bold>g</bold> dorsal mesoscutum <bold>h</bold> propodeum and median tergites 1-3.</p></caption><graphic xmlns:xlink="http://www.w3.org/1999/xlink" xlink:href="zookeys-660-107-g043.jpg" position="float" orientation="portrait" xlink:type="simple" id="oo_125960.jpg"/></fig></tp:treatment-sec><tp:treatment-sec sec-type="description" id="SECID0ENUDI"><title>Description.</title><p>Body length 5.4 mm. Ovipositor length 3.3 mm. Ovipositor 0.6 × body length. Number of flagellomeres 31. Notauli sculpture not significantly wider posteriorly. Scutellum smooth with punctures. Mid tibia with 3 apical and 2 preapical spines. Hind tibia with 8 spines/pegs. Second submarginal cell diameter small, smaller than pedicel length, but larger than pedicel width</p><p>Wing hyaline with an infuscate patch posterior to stigma. Second median tergite 0.9 × longer than wide. Second median tergite entirely striate, striae weak anteromedially where they converge medially. <bold>Color</bold>: head black except gena yellow; mesosoma black; fore and mid coxa yellow; posterior margin of first median tergite yellow; anterior half of second median tergite yellow.</p></tp:treatment-sec><tp:treatment-sec sec-type="material" id="SECID0EWUDI"><title>Material examined.</title><p>
              <bold>Holotype</bold>: ♀ (H2418): THAILAND, Prachuab Khiri Khan, Khao Sam Roi Yot NP, Khao Look Glang, <named-content xmlns:xlink="http://www.w3.org/1999/xlink" content-type="dwc:verbatimCoordinates" xlink:type="simple"><named-content content-type="geo-json" specific-use="{&#34;type&#34;:&#34;Point&#34;,&#34;coordinates&#34;:[99.955000,12.107000]}" id="NCID0EBVDI" xlink:type="simple">12.107°N, 99.955°E</named-content></named-content>, Malaise trap, 8-15.iii.2009 (H2418), Yai Amnad. <bold>Paratypes</bold>: All ♀: THAILAND, Prachuab Khiri Khan, Khao Sam Roi Yot NP, foot of Khao Taen, <named-content xmlns:xlink="http://www.w3.org/1999/xlink" content-type="dwc:verbatimCoordinates" xlink:type="simple"><named-content content-type="geo-json" specific-use="{&#34;type&#34;:&#34;Point&#34;,&#34;coordinates&#34;:[99.966000,12.146000]}" id="NCID0ELVDI" xlink:type="simple">12.146°N, 99.966°E</named-content></named-content>, 1 m elev., Malaise trap, 3–10.v.2009 (H638, H968), Yai Amnad; Prachuab Khiri Khan, Khao Sam Roi Yot NP, 30 m, N/protection unit4, <named-content xmlns:xlink="http://www.w3.org/1999/xlink" content-type="dwc:verbatimCoordinates" xlink:type="simple"><named-content content-type="geo-json" specific-use="{&#34;type&#34;:&#34;Point&#34;,&#34;coordinates&#34;:[99.944000,12.268000]}" id="NCID0ETVDI" xlink:type="simple">12.268°N, 99.944°E</named-content></named-content>, 1 m elev., Malaise trap, 3–10.v.2009 (H973, T4824) 24-31.v.2009 (H490), Yai Amnad; Lampang, Chae Son NP, Youthcamp, <named-content xmlns:xlink="http://www.w3.org/1999/xlink" content-type="dwc:verbatimCoordinates" xlink:type="simple"><named-content content-type="geo-json" specific-use="{&#34;type&#34;:&#34;Point&#34;,&#34;coordinates&#34;:[99.471000,18.830000]}" id="NCID0E2VDI" xlink:type="simple">18.83°N, 99.471°E</named-content></named-content>, 455 m elev., Malaise trap, 1–7.iv.2008 (H901) B Kwannui &amp; A. Sukpeng; Mae Hong Son, Namtok Mae Surin NP, Haad Saen, <named-content xmlns:xlink="http://www.w3.org/1999/xlink" content-type="dwc:verbatimCoordinates" xlink:type="simple"><named-content content-type="geo-json" specific-use="{&#34;type&#34;:&#34;Point&#34;,&#34;coordinates&#34;:[97.985000,19.348000]}" id="NCID0EDWDI" xlink:type="simple">19.348°N, 97.985°E</named-content></named-content>, Malaise trap, 27.iv–4.v.2008 (H481), Na-maadkam, M; Prachuab Khiri Khan, Khao Sam Roi Yot NP, Saline wetland/Pa Gwad/N, <named-content xmlns:xlink="http://www.w3.org/1999/xlink" content-type="dwc:verbatimCoordinates" xlink:type="simple"><named-content content-type="geo-json" specific-use="{&#34;type&#34;:&#34;Point&#34;,&#34;coordinates&#34;:[99.972000,12.153000]}" id="NCID0ELWDI" xlink:type="simple">12.153°N, 99.972°E</named-content></named-content>, Malaise trap, 15–22.iii.2009 (H670), Yai Amnad.</p><!--PageBreak--></tp:treatment-sec><tp:treatment-sec sec-type="distribution" id="SECID0ERWDI"><title>Distribution.</title><p>Known only from the specimens collected in Thailand. For a distribution map go to: <ext-link xmlns:xlink="http://www.w3.org/1999/xlink" xlink:type="simple" ext-link-type="uri" xlink:href="http://bit.ly/1MPrTqu">http://bit.ly/1MPrTqu</ext-link></p></tp:treatment-sec></tp:taxon-treatment>
